# Supplementary material for: Divergent evolutionary histories of DNA markers in a Hawaiian population of the coral Montipora capitata
Source: PeerJ. 2017 May 18;5:e3319. doi: 10.7717/peerj.3319 (PMC5438590; doi:10.7717/peerj.3319)
Supplement: File S1 [file peerj-05-3319-s002.txt]

Supplemental File 1: ITS alignment in fasta format.
>McapMC3ITS
CGATCGATGGT---GGAGTCCGTCTCCCGTGTGAACTGTACTTGAATGCTAT-CTTGCGATACGTTTGGGGGGGTCGACCCAGCGGTCGTCAAATGCTGTGTGCGTAGCAGTCAGCCCCCCCACGTTCGCATGTCTTTGTTTTCCATCCAGTTTGTCAAAATGGTGAGAATGATCGAAAGATACGTAAAAAATGAGAGAAAACAACTCAGAACGGTGGATCTCTTGGCTCACGCATCGATGAAGAACGCAGCCAACTGCGATAAGTAGTGTGAATTGCAGAAGACAGTGAATCATCGAATCTTTGAACGCAAATGGCGCTCTCGGGCCCTGGTCCCGGGAGCATGTCTGTCTGAGGGTCGAATACACTATGTGTCTTTCTTCTTTTGCGAGGAAAGACGGTGTTGAGGTGTCACGGCC----------------AAAAGGCCGTGTCCCTTGAAGTGCAGAATGCCGGTGGACGACCGCGACTCGTTCATCGCCCACCGACAGAGAGAGAGGAACAAAGACTCGAGTA
>McapM071IT
CGATCGATGGT---GGAGTCCGTCTCCCGTGTGAACTGTACTTGAATGCTAT-CTTGCGATACGTTTGGGGGGGTCGACCCAGCGGTCGTCAAATGCTGTGTGCGTAGCAGTCAGCCCCCCCACGTTCGCATGTCTTTGTTTTCCATCCAGTTTGTCAAAATGGTGAGAATGATCGAAAGATACGTAAAAAATGAGAGAAAACAACTCAGAACGGTGGATCTCTTGGCTCACGCATCGATGAAGAACGCAGCCAACTGCGATAAGTAGTGTGAATTGCAGAAGACAGTGAATCATCGAATCTTTGAACGCAAATGGCGCTCTCGGGCCCTGGTCCCGGGAGCATGTCTGTCTGAGGGTCGAATACACTATGTGTCTTTCTTCTTTTGCGAGGAAAGACGGTGTTGAGGTGTCACGGCC----------------AAAAGGCCGTGTCCCTTGAAGTGCAGAATGCCGGTGGACGACCGCGACTCGTTCATCGCCCACCGACAGAGAGAGAGGAACAAAGACTCGAGTA
>McapMC2ITS
CGATCGATGGT---GGAGTCCGTCTCCCGTGTGAACTGTACTTGAATGCTATTCTTGCGATACGTTTGGGGGGGTCGACCCAGCGGTCGTCAAATGCTGTGTGCGTAGCAGTCAGCCCCCCCACGTTCGCATGTCTTTGTTTTCCATCCAGTTTGTCAAAATGGTGAGAATGATCGAAAGATACGTAAAAAATGAGAGAAAACAACTCAGAACGGTGGATCTCTTGGCTCACGCATCGATGAAGAACGCAGCCAACTGCGATAAGTAGTGTGAATTGCAGAAGACAGTGAATCATCGAATCTTTGAACGCAAATGGCGCTCTCGGGCCCTGGTCCCGGGAGCATGTCTGTCTGAGGGTCGAATACACTATGTGTCTTTCTTCTTTTGCGAGGAAAGACGGTGTTGAGGTGTCACGGCC----------------AAAAGGCCGTGTCCCTTGAAGTGCAGAATGCCGGTGGACGACCGCGACTCGTTCATCGCCCACCGACAGAGAGAGAGGAACAAAGACTCGAGTA
>ITS-32-8
CGATCGATGGTGTAGGAGTCCGTCTCCCGTGTGAACTGTACTCGAATGCTATTCTTGCGATACGTTTGGGGGGGTCGACCTAGCGGTCGTCAAATGCTGTGTGCGTAGCAGTCAGCCCCCCCACGTTCGCATGTCTTTGTTTTCCATCCAGTTTATCAAAATGGTGAGAATGATCGAAAGATACGTAAAAAATGAGAGAAAACAACTCAGAACGGTGGATCTCTTGGCTCACGCATCGATGAAGAACGCAGCCAACTGCGATAAGTAGTGTGAATTGCAGAAGACAGTGAATCATCGAATCTTTGAACGCAAATGGCGCTCTCGGGCCCTGGTCCCGGGAGCATGTCTGTCTGAGGGTCGAATACACTATGTGTCTTTCTTCTTTTGCGAGGAAAGACGGTGTTGAGGTGTCACGGCC----------------AACAGGCCGTGTCCCTTGAAGTGCAGAATGCCGGTGGACGACCGCGACTCGTTCATCGCCCACCGACAAAGAGAGAGGAACAAACACTTACGTA
>McapMC12IT
CGATCGATGGT---GGAGTCCGTCTCCCGTGTGAACTGTACTTGAATGCTATTCTTGCGATACGTTTGGGGGGGTCGACCTAGCGGTCGTCAAATGCTGTGTGCGTAGCAGTCAGCCCCCCCACGTTCGCATGTCTTTGTTTTCCATCCAGTTTGTCAAAATGGTGAGAATGATCGAAAGATACGTAAAAAATGAGAGAAAACAACTCAGAACGGTGGATCTCTTGGCTCACGCATCGATGAAGAACGCAGCCAACTGCGATAAGTAGTGTGAATTGCAGAAGACAGTGAATCATCGAATCTTTGAACGCAAATGGCGCTCTCGGGCCCTGGTCCCGGGAGCATGTCTGTCTGAGGGTCGAATACACTATGTGTCTTTCTTCTTTTGCGAGGAAAGACGGTGTTGAGGTGTCACGGCCGAAC---------AGGAACAGGCCGTGTCCCTTGAAGTGCAGAATGCCGGTGGACGACCGCGACTCGTTCATCGCCCACCGACAGAGAGAGAGGAACAAACACTCGAGTA
>ITS-33-2-T
CGATCGATGGT---GGAGTCCGTCTCCCGTGTGAACTGTACTTGAATGCTATTCTTGCGATACGTTTGGGGGGGTCGACCTAGCGGTCGTCAAATGCTGTGTGCGTAGCAGTCAGCCCCCCCACGTTCGCATGTCTTTGTTTTCCATCCAGTTTGTCAAAATGGTGAGAATGATCGAAAGATACGTAAAAAATGAGAGAAAACAACTCAGAACGGTGGATCTCTTGGCTCACGCATCGATGAAGAACGCAGCCAACTGCGATAAGTAGTGTGAATTGCAGAAGACAGTGAATCATCGAATCTTTGAACGCAAATGGCGCTCTCGGGCCCTGGTCCCGGGAGCATGTCTGTCTGAGGGTCGAATACACTATGTGTCTTTCTTCTTTTGCGAGGAAAGACGGTGTTGAGGTGTCACGGCCGAAC---------AGGAACAGGCCGTGTCCCTTGAAGTGCAGAATGCCGGTGGACGACCGCGACTCGTTCATCGCCCACCGACAGAGAGAGAGGAACAAACACTCGAGTA
>ITS-33-5
CGATCGATGGT---GGAGTCCGTCTCCCGTGTGAACTGTACTTGAATGCTATTCTTGCGATACGTTTGGGGGGGTCGACCTAGCGGTCGTCAAATGCTGTGTGCGTAGCAGTCAGCCCCCCCACGTTCGCATGTCTTTGTTTTCCATCCAGTTTGTCAAAATGGTGAGAATGATCGAAAGATACGTAAAAAATGAGAGAAAACAACTCAGAACGGTGGATCTCTTGGCTCACGCATCGATGAAGAACGCAGCCAACTGCGATAAGTAGTGTGAATTGCAGAAGACAGTGAATCATCGAATCTTTGAACGCAAATGGCGCTCTCGGGCCCTGGTCCCGGGAGCATGTCTGTCTGAGGGTCGAATACACTATGTGTCTTTCTTCTTTTGCGAGGAAAGACGGTGTTGAGGTGTCACGGCCGAAC---------AGGAACAGGCCGTGTCCCTTGAAGTGCAGAATGCCGGTGGACGACCGCGACTCGTTCATCGCCCACCGACAGAGAGAGAGGAACAAACACTCGAGTA
>ITS-33-8
CGATCGATGGT---GGAGTCCGTCTCCCGTGTGAACTGTACTTGAATGCTATTCTTGCGATACGTTTGGGGGGGTCGACCTAGCGGTCGTCAAATGCTGTGTGCGTAGCAGTCAGCCCCCCCACGTTCGCATGTCTTTGTTTTCCATCCAGTTTGTCAAAATGGTGAGAATGATCGAAAGATACGTAAAAAATGAGAGAAAACAACTCAGAACGGTGGATCTCTTGGCTCACGCATCGATGAAGAACGCAGCCAACTGCGATAAGTAGTGTGAATTGCAGAAGACAGTGAATCATCGAATCTTTGAACGCAAATGGCGCTCTCGGGCCCTGGTCCCGGGAGCATGTCTGTCTGAGGGTCGAATACACTATGTGTCTTTCTTCTTTTGCGAGGAAAGACGGTGTTGAGGTGTCACGGCCGAAC---------AGGAACAGGCCGTGTCCCTTGAAGTGCAGAATGCCGGTGGACGACCGCGACTCGTTCATCGCCCACCGACAGAGAGAGAGGAACAAACACTCGAGTA
>ITS-55-4
CGATCGATGGT---GGAGTCCGTCTCCCGTGTGAACTGTACTTGAATGCTATTCTTGCGATACGTTTGGGGGGGTCGACCTAGCGGTCGTCAAATGCTGTGTGCGTAGCAGTCAGCCCCCCCACGTTCGCATGTCTTTGTTTTCCATCCAGTTTGTCAAAATGGTGAGAATGATCGAAAGATACGTAAAAAATGAGAGAAAACAACTCAGAACGGTGGATCTCTTGGCTCACGCATCGATGAAGAACGCAGCCAACTGCGATAAGTAGTGTGAATTGCAGAAGACAGTGAATCATCGAATCTTTGAACGCAAATGGCGCTCTCGGGCCCTGGTCCCGGGAGCATGTCTGTCTGAGGGTCGAATACACTATGTGTCTTTCTTCTTTTGCGAGGAAAGACGGTGTTGAGGTGTCACGGCCGAAC---------AGGAACAGGCCGTGTCCCTTGAAGTGCAGAATGCCGGTGGACGACCGCGACTCGTTCATCGCCCACCGACAGAGAGAGAGGAACAAACACTCGAGTA
>ITS-32-9
CGATCGATGGT---GGAGTCCGTCTCCCGTGTGAACTGTACTTGAATGCTATTCTTGCGATACGTTTGGGGGGGTCGACCCAGCGGTCGTCAAATGCTGTGTGCGTAGCAGTCAGCCCCCCCACGTTCGCATGTCTTTGTTTTCCATCCAGTTTATCAAAATGGTGAGAATGATCGAAAGATACGTAAAAAATGAGAGAAAACAACTCAGAACGGTGGATCTCTTGGCTCACGCATCGATGAAGAACGCAGCCAACTGCGATAAGTAGTGTGAATTGCAGAAGACAGTGAATCATCGAATCTTTGAACGCAAATGGCGCTCTCGGGCCCTGGTCCAGGGAGCATGTCTGTCTGAGGGTCGAATACACTATGTGTCTTTCTTCTTTTGCGAGGAAAGACGGTGTTGAGGTGTCACGGCCGAAC---------AGGAACAGGCCGTGTCCCTTGAAGTGCAGAATGCCGGTGGACGACCGCGACTCGTTCATCGCCCACCGACAGAGAGAGAGGAACAAACACTCGAGTA
>ITS-55-2
CGATCGATGGTGTAGGAGTCCGTCTCCCGTGTGAACTGTACTCGAATGCTATTCTTGCGATACGTTTGGGGGGGTCGACCTAGCGGTCGTCAAATGCTGTGTGCGTAGCAGTCAGCCCCCCCACGTTCGCATGTCTTTGTTTTCCATCCAGTTTGTCAAAATGGTGAGAATGATCGAAAGATACGTAAAAAATGAGAGAAAACAACTCAGAACGGTGGATCTCTTGGCTCACGCATCGATGAAGAACGCAGCCAACTGCGATAAGTAGTGTGAATTGCAGAAGACAGTGAATCATCGAATCTTTGAACGCAAATGGCGCTCTCGGGCCCTGGTCCCGGGAGCATGTCTGTCTGAGGGTCGAATACACTATGTGTCTTTCTTCTTTTGCGAGGAAAGACGGTGTTGAGGTGTCACGGCCGAAC---------AGGAACAGGCCGTGTCCCTTGAAGTGCAGAATGCCGGTGGACGACCGCGACTCGTTCATCGCCCACCGACAGAGAGAGAGGAACAAACACTCGAGTA
>ITS-33-6
CGATCGATGGTGTAGGAGTCCGTCTCCCGTGTGAACTGTACTTGAATGCTATTCTTGCGATACGTTTGGGGGGGTCGACCTAGCGGTCGTCAAATGCTGTGTGCGTAGCAGTCAGCCCCCCCACGTTCGCATGTCTTTGTTTTCCATCCAGTTTGTCAAAATGGTGAGAATGATCGAAAGATACGTAAAAAATGAGAGAAAACAACTCAGAACGGTGGATCTCTTGGCTCACGCATCGATGAAGAACGCAGCCAACTGCGATAAGTAGTGTGAATTGCAGAAGACAGTGAATCATCGAATCTTTGAACGCAAATGGCGCTCTCGGGCCCTGGTCCCGGGAGCATGTCTGTCTGAGGGTCGAATACACTATGTGTCTTTCTTCTTTTGCGAGGAAAGACGGTGTTGAGGTGTCACGGCCGAAC---------AGGAACAGGCCGTGTCCCTTGAAGTGCAGAATGCCGGTGGACGACCGCGACTCGTTCATCGCCCACCGACAGAGAGAGAGGAACAAACACTTGAGTA
>ITS-32-7
CGATCGATGGTGTAGGAGTCCGTCTCCCGTGTGAACTGTACTCGAATGCTATTCTTGCGATACGTTTGGGGGGGTCGACCTAGCGGTCGTCAAATGCTGTGTGCGTAGCAGTCAGCCCCCCCACGTTCGCATGTCTTTGTTTTCCATCCAGTTTATCAAAATGGTGAGAATGATCGAAAGATACGTAAAAAATGAGAGAAAACAACTCAGAACGGTGGATCTCTTGGCTCACGCATCGATGAAGAACGCAGCCAACTGCGATAAGTAGTGTGAATTGCAGAAGACAGTGAATCATCGAATCTTTGAACGCAAATGGCGCTCTCGGGCCCTGGTCCCGGGAGCATGTCTGTCTGAGGGTCGAATACACTATGTGTCTTTCTTCTTTTGCGAGGAAAGACGGTGTTGAGGTGTCACGGCCGAAC---------AGGAACAGGCCGTGTCCCTTGAAGTGCAGAATGCCGGTGGACGACCGCGACTCGTTCATCGCCCACCGACAAAGAGAGAGGAACAAACACTCGAGTA
>ITS-32-10
CGATCGATGGTGTAGGAGTCCGTCTCCCGTGTGAACTGTACTCGAATGCTATTCTTGCGATACGTTTGGGGGGGTCGACCTAGCGGTCGTCAAATGCTGTGTGCGTAGCAGTCAGCCCCCCCACGTTCGCATGTCTTTGTTTTCCATCCAGTTTATCAAAATGGTGAGAATGATCGAAAGATACGTAAAAAATGAGAGAAAACAACTCAGAACGGTGGATCTCTTGGCTCACGCATCGATGAAGAACGCAGCCAACTGCGATAAGTAGTGTGAATTGCAGAAGACAGTGAATCATCGAATCTTTGAACGCAAATGGCGCTCTCGGGCCCTGGTCCCGGGAGCATGTCTGTCTGAGGGTCGAATACACTATGTGTCTTTCTTCTTTTGCGAGGAAAGACGGTGTTGAGGTGTCACGGCCGAAC---------AGGAACAGGCCGTGTCCCTTGAAGTGCAGAATGCCGGTGGACGACCGCGACTCGTTCATCGCCCACCGACAGAGAGAGAGGAACAAACACTCGAGTA
>ITS-32-2
CGATCGATGGT---GGAGTCCGTCTCCCGTGTGAACTGTACTTGAATGCTATTCTTGCGATACGTTTGGGGGGGTCGACCCAGCGGTCGTCAAATGCTGTGTGCGTAGCAGTCAGCCCCCCCACGTTCGCATGTCTTTGTTTTCCATCCAGTTTGTCAAAATGGTGAGAATGATCGAAAGATACGTAAAAAATGAGAGAAAACAACTCAGAACGGTGGATCTCTTGGCTCACGCATCGATGAAGAACGCAGCCAACTGCGATAAGTAGTGTGAATTGCAGAAGACAGTGAATCATCGAATCTTTGAACGCAAATGGCGCTCTCGGGCCCTGGTCCCGGGAGCATGTCTGTCTGAGGGTCGAATACACTATGTGTCTTTCTTCTTTTGCGAGGAAAGATGGTGTTGAGGTGTCACGGCCGACCCTCGTACCTAGGAACAGGCCGTGTCCCTTGAAGTGTAGAATGCCGGTGGACGACCGCGACTCGTTCATCGCCCACCGACAGAGAGAGAGGAACAAACACTTGAGTA
>ITS-33-7
CGATCGATGGTGTAGGAGTCCGTCTCCCGTGTGAACTGTACTTGAATGCTATTCTTGCGATACGTTTGGGGGGGTCGACCCAGCGGTCGTCAAATGCTGTGTGCGTAGCAGTCAGCCCCCCCACGTTCGCATGTCTTTGTTTTCCATCCAGTTTGTCAAAATGGTGAGAATGATCGAAAGATACGTAAAAAATGAGAGAAAACAACTCAGAACGGTGGATCTCTTGGCTCACGCATCGATGAAGAACGCAGCCAACTGCGATAAGTAGTGTGAATTGCAGAAGACAGTGAATCATCGAATCTTTGAACGCAAATGGCGCTCTCGGGCCCTGGTCCCGGGAGCATGTCTGTCTGAGGGTCGAATACACTATGTGTCTTTCTTCTTTTGCGAGGAAAGATGGTGTTGAGGTGTCACGGCCGACCCTCGTACCTAGGAACAGGCCGTGTCCCTTGAAGTGTAGAATGCCGGTGGACGACCGCGACTCGTTCATCGCCCACCGACAGAGAGAGAGGAACAAACACTTGAGTA
>ITS-55-9
CGATCGATGGTGTAGGAGTCCGTCTCCCGTGTGAACTGTACTCGAATGCTATTCTTGCGATACGTTTGGGGGGGTCGACCTAGCGGTCGTCAAATGCTGTGTGCGTAGCAGTCAGCCCCCCCACGTTCGCATGTCTTTGTTTTCCATCCAGTTTATCAAAATGGTGAGAATGATCGAAAGATACGTAAAAAATGAGAGAAAACAACTCAGAACGGTGGATCTCTTGGCTCACGCATCGATGAAGAACGCAGCCAACTGCGATAAGTAGTGTGAATTGCAGAAGACAGTGAATCATCGAATCTTTGAACGCAAATGGCGCTCTCGGGCCCTGGTCCCGGGAGCATGTCTGTCTGAGGGTCGAATACACTATGTGTCTTTCTTCTTTTGCGAGGAAAGACGGTGTTGAGGTGTCACGGCCGTCCCTCGTACCTAGGAACAGGCCGTGTCCCTTGAAGTGTAGAATGCCGGTGGACGACCGCGACTCGTTCATCGCCCACCGACAAAGAGAGAGGAACAAACACTCGAGTA
>ITS-32-1
CGATCGATGGT---GGAGTCCGTCTCCCGTGTGAACTGTACTTGAATGCTATTCTTGCGATACGTTTGGGGGGGTCGACCTAGCGGTCGTCAAATGCTGTGTGCGTAGCAGTCAGCCCCCCCACGTTCGCATGTCTTTGTTTTCCATCCAGTTTGTCAAAATGGTGAGAATGATCGAAAGATACGTAAAAAATGAGAGAAAACAACTCAGAACGGTGGATCTCTTGGCTCACGCATCGATGAAGAACGCAGCCAACTGCGATAAGTAGTGTGAATTGCAGAAGACAGTGAATCATCGAATCTTTGAACGCAAATGGCGCTCTCGGGCCCTGGTCCCGGGAGCATGTCTGTCTGAGGGTCGAATACACTATGTGTCTTTCTTCTTTTGCGAGGAAAGATGGTGTTGAGGTGTCACGGCCGACCCTCGTACCTAGGAACAGGCCGTGTCCCTTGAAGTGTAGAATGCCGGTGGACGACCGCGACTCGTTCATCGCCCACCGACAAAGAGAGAGGAACAAACACTCGAGTA
>ITS-33-10
CGATCGATGGT---GGAGTCCGTCTCCCGTGTGAACTGTACTTGAACGCTATTCTTGCGATACGTTTGGGGGGGTCGACCTAGCGGTCGTCAAATGCTGTGTGCGTAGCAGTCAGCCCCCCCACGTTCGCATGTCTTTGTTTTCCATCCAGTTTGTCAAAATGGTGAGAATGATCGAAAGATACGTAAAAAATGAGAGAAAACAACTCAGAACGGTGGATCTCTTGGCTCACGCATCGATGAAGAACGCAGCCAACTGCGATAAGTAGTGTGAATTGCAGAAGACAGTGAATCATCGAATCTTTGAACGCAAATGGCGCTCTCGGGCCCTGGTCCCGGGAGCATGTCTGTCTGAGGGTCGAATACACTATGTGTCTTTCTTCTTTTGCGAGGAAAGATGGTGTTGAGGTGTCACGGCCGACCCTCGTACCTAGGAACAGGCCGTGTCCCTTGAAGTGTAGAATGCCGGTGGACGACCGCGACTCGTTCATCGCCCACCGACAAAGAGAGAGGAACAAACACTCGAGTA
>ITS-33-9
CGATCGATGGTGTAGGAGTCCGTCTCCCGTGTGAACTGTACTCGAATGCTATTCTTGCGATACGTTTGGGGGGGTCGACCTAGCGGTCGTCAAATGCTGTGTGCGTAGCAGTCAGCCCCCCCACGTTCGCATGTCTTTGTTTTCCATCCAGTTTGTCAAAATGGTGAGAATGATCGAAAGATACGTAAAAAATGAGAGAAAACAACTCAGAACGGTGGGTCTCTTGGCTCACGCATCGATGAAGAACGCAGCCAACTGCGATAAGTAGTGTGAATTGCAGAAGACAGTGAATCATCGAATCTTTGAACGCAAATGGCGCTCTCGGGCCCTGGTCCCGGGAGCATGTCTGTCTGAGGGTCGAATACACTATGTGTCTTTCTTCTTTTGCGAGGAAAGATGGTGTTGAGGTGTCACGGCCGACCCTCGTACCTAGGAACAGGCCGTGTCCCTTGAAGTGTAGAATGCCGGTGGACGACCGCGACTCGTTCATCGCCCACCGACAAAGAGAGAGGAACAAACACTCGAGTA
>ITS-55-5
----CGATGGTGTAGGAGTCCGTCTCCCGTGTGAACTGTACTCGAATGCTATTCTTGCGATACGTTTGGGGGGGTCGACCTAGCGGTCGTCAAATGCTGTGTGCGTAGCAGTCAGCCCCCCCACGTTCGCATGTCTTTGTTTTCCATCCAGTTTGTCAAAATGGTGAGAATGATCGAAAGATACGTAAAAAATGAGAGAAAACAACTCAGAACGGTGGATCTCTTGGCTCACGCATCGATGAAGAACGCAGCCAACTGCGATAAGTAGTGTGAATTGCAGAAGACAGTGAATCATCGAATCTTTGAACGCAAATGGCGCTCTCGGGCCCTGGTCCCGGGAGCATGTCTGTCTGAGGGTCGAATACACTATGTGTCTTTCTTCTTTTGCGAGGAAAGATGGTGTTGAGGTGTCACGGCCGACCCTCGTACCTAGGAACAGGCCGTGTCCCTTGAAGTGTAGAATGCCGGTGGACGACCGCGACTCGTTCATCGCCCACCGACAAAGAGAGAGGAACAAACACTCGAGTA
>McapB175IT
CGATCGATGGTGTAGGAGTCCGTCTCCCGTGTGAACTGTACTCGAATGCTATTCTTGCGATACGTTTGGGGGGGTCGACCTAGCGGTCGTCAAATGCTGTGTGCGTAGCAGTCAGCCCCCCCACGTTCGCATGTCTTTGTTTTCCATCCAGTTTATCAAAATGGTGAGAATGATCGAAAGATACGTAAAAAATGAGAGAAAACAACTCAGAACGGTGGATCTCTTGGCTCACGCATCGATGAAGAACGCAGCCAACTGCGATAAGTAGTGTGAATTGCAGAAGACAGTGAATCATCGAATCTTTGAACGCAAATGGCGCTCTCGGGCCCTGGTCCCGGGAGCATGTCTGTCTGAGGGTCGAATACACTATGTGTCTTTCTTCTTTTGCGAGGAAAGATGGTGTTGAGGTGTCACGGCCGACCCTCG-ACCTAGGAACAGGCCGTGTCCCTTGAAGTG--AAATGCCGGTGGACGACCGCGACTCGTTCATCGCCCACCGACAAAGAGAGAGGAACAAACACTCGAGTA
>ITS-32-4
CGATCGATGGTGTAGGAGTCCGTCTCCCGTGTGAACTGTACTCGAATGCTATTCTTGCGATACGTTTGGGGGGGTCGACCTAGCGGTCGTCAAATGCTGTGTGCGTAGCAGTCAGCCCCCCCACGTTCGCATGTCTTTGTTTTCCATCCAGTTTATCAAAATGGTGAGAATGATCGAAAGATACGTAAAAAATGAGAGAAAACAACTCAGAACGGTGGATCTCTTGGCTCACGCATCGATGAAGAACGCAGCCAACTGCGATAAGTAGTGTGAATTGCAGAAGACAGTGAATCATCGAATCTTTGAACGCAAATGGCGCTCTCGGGCCCTGGTCCCGGGAGCATGTCTGTCTGAGGGTCGAATACACTATGTGTCTTTCTTCTTTTGCGAGGAAAGATGGTGTTGAGGTGTCACGGCCGACCCTCGTACCTAGGAAGAGGCCGTGTCCCTTGAAGTGTAGAATGCCGGTGGACGACCGCGACTCGTTCATCGCCCACCGACAAAGAGAGAGGAACAAACACTCGAGTA
>ITS-55-SB47
CGATCGATGGTGTAGGAGTCCGTCTCCCGTGTGAACTGTACTCGAATGCTATTCTTGCGATACGTTTGGGGGGGTCGACCTAGCGGTCGTCAAATGCTGTGTGCGTAGCAGTCAGCCCCCCCACGTTCGCATGTCTTTGTTTTCCATCCAGTTTATCAAAATGGTGAGAATGATCGAAAGATACGTAAAAAATGAGAGAAAACAACTCAGAACGGTGGATCTCTTGGCTCACGCATCGATGAAGAACGCAGCCAACTGCGATAAGTAGTGTGAATTGCAGAAGACAGTGAATCATCGAATCTTTGAACGCAAATGGCGCTCTCGGGCCCTGGTCCCGGGAGCATGTCTGTCTGAGGGTCGAATACACTATGTGTCTTTCTTCTTTTGCGAGGAAAGATGGTGTTGAGGTGTCACGGCCGACCCTCGTACCTAGGAACAGGCCGTGTCCCTTGAAGTGTAGAATGCCGGTGGACGACCGCGACTCGTTCATCGCCCACCGACAAAGAGAGAGGAACAAACACTCGAGTA
>ITS-SB44
CGATCGATGGTGTAGGAGTCCGTCTCCCGTGTGAACTGTACTCGAATGCTATTCTTGCGATACGTTTGGGGGGGTCGACCTAGCGGTCGTCAAATGCTGTGTGCGTAGCAGTCAGCCCCCCCACGTTCGCATGTCTTTGTTTTCCATCCAGTTTATCAAAATGGTGAGAATGATCGAAAGATACGTAAAAAATGAGAGAAAACAACTCAGAACGGTGGATCTCTTGGCTCACGCATCGATGAAGAACGCAGCCAACTGCGATAAGTAGTGTGAATTGCAGAAGACAGTGAATCATCGAATCTTTGAACGCAAATGGCGCTCTCGGGCCCTGGTCCCGGGAGCATGTCTGTCTGAGGGTCGAATACACTATGTGTCTTTCTTCTTTTGCGAGGAAAGATGGTGTTGAGGTGTCACGGCCGACCCTCGTACCTAGGAACAGGCCGTGTCCCTTGAAGTGTAGAATGCCGGTGGACGACCGCGACTCGTTCATCGCCCACCGACAAAGAGAGAGGAACAAACACTCGAGTA
>ITS-55-SB46
CGATCGATGGTGTAGGAGTCCGTCTCCCGTGTGAACTGTACTCGAATGCTATTCTTGCGATACGTTTGGGGGGGTCGACCTAGCGGTCGTCAAATGCTGTGTGCGTAGCAGTCAGCCCCCCCACGTTCGCATGTCTTTGTTTTCCATCCAGTTTATCAAAATGGTGAGAATGATCGAAAGATACGTAAAAAATGAGAGAAAACAACTCAGAACGGTGGATCTCTTGGCTCACGCATCGATGAAGAACGCAGCCAACTGCGATAAGTAGTGTGAATTGCAGAAGACAGTGAATCATCGAATCTTTGAACGCAAATGGCGCTCTCGGGCCCTGGTCCCGGGAGCATGTCTGTCTGAGGGTCGAATACACTATGTGTCTTTCTTCTTTTGCGAGGAAAGATGGTGTTGAGGTGTCACGGCCGACCCTCGTACCTAGGAACAGGCCGTGTCCCTTGAAGTGTAGAATGCCGGTGGACGACCGCGACTCGTTCATCGCCCACCGACAAAGAGAGAGGAACAAACACTCGAGTA
>ITS-55-SB45
CGATCGATGGTGTAGGAGTCCGTCTCCCGTGTGAACTGTACTCGAATGCTATTCTTGCGATACGTTTGGGGGGGTCGACCTAGCGGTCGTCAAATGCTGTGTGCGTAGCAGTCAGCCCCCCCACGTTCGCATGTCTTTGTTTTCCATCCAGTTTATCAAAATGGTGAGAATGATCGAAAGATACGTAAAAAATGAGAGAAAACAACTCAGAACGGTGGATCTCTTGGCTCACGCATCGATGAAGAACGCAGCCAACTGCGATAAGTAGTGTGAATTGCAGAAGACAGTGAATCATCGAATCTTTGAACGCAAATGGCGCTCTCGGGCCCTGGTCCCGGGAGCATGTCTGTCTGAGGGTCGAATACACTATGTGTCTTTCTTCTTTTGCGAGGAAAGATGGTGTTGAGGTGTCACGGCCGACCCTCGTACCTAGGAACAGGCCGTGTCCCTTGAAGTGTAGAATGCCGGTGGACGACCGCGACTCGTTCATCGCCCACCGACAAAGAGAGAGGAACAAACACTCGAGTA
>ITS-55-SB48
CGATCGATGGTGTAGGAGTCCGTCTCCCGTGTGAACTGTACTCGAATGCTATTCTTGCGATACGTTTGGGGGGGTCGACCTAGCGGTCGTCAAATGCTGTGTGCGTAGCAGTCAGCCCCCCCACGTTCGCATGTCTTTGTTTTCCATCCAGTTTATCAAAATGGTGAGAATGATCGAAAGATACGTAAAAAATGAGAGAAAACAACTCAGAACGGTGGATCTCTTGGCTCACGCATCGATGAAGAACGCAGCCAACTGCGATAAGTAGTGTGAATTGCAGAAGACAGTGAATCATCGAATCTTTGAACGCAAATGGCGCTCTCGGGCCCTGGTCCCGGGAGCATGTCTGTCTGAGGGTCGAATACACTATGTGTCTTTCTTCTTTTGCGAGGAAAGATGGTGTTGAGGTGTCACGGCCGACCCTCGTACCTAGGAACAGGCCGTGTCCCTTGAAGTGTAGAATGCCGGTGGACGACCGCGACTCGTTCATCGCCCACCGACAAAGAGAGAGGAACAAACACTCGAGTA
>ITS-55-SB49
CGATCGATGGTGTAGGAGTCCGTCTCCCGTGTGAACTGTACTCGAATGCTATTCTTGCGATACGTTTGGGGGGGTCGACCTAGCGGTCGTCAAATGCTGTGTGCGTAGCAGTCAGCCCCCCCACGTTCGCATGTCTTTGTTTTCCATCCAGTTTATCAAAATGGTGAGAATGATCGAAAGATACGTAAAAAATGAGAGAAAACAACTCAGAACGGTGGATCTCTTGGCTCACGCATCGATGAAGAACGCAGCCAACTGCGATAAGTAGTGTGAATTGCAGAAGACAGTGAATCATCGAATCTTTGAACGCAAATGGCGCTCTCGGGCCCTGGTCCCGGGAGCATGTCTGTCTGAGGGTCGAATACACTATGTGTCTTTCTTCTTTTGCGAGGAAAGATGGTGTTGAGGTGTCACGGCCGACCCTCGTACCTAGGAACAGGCCGTGTCCCTTGAAGTGTAGAATGCCGGTGGACGACCGCGACTCGTTCATCGCCCACCGACAAAGAGAGAGGAACAAACACTCGAGTA
>ITS-55-SB50
CGATCGATGGTGTAGGAGTCCGTCTCCCGTGTGAACTGTACTCGAATGCTATTCTTGCGATACGTTTGGGGGGGTCGACCTAGCGGTCGTCAAATGCTGTGTGCGTAGCAGTCAGCCCCCCCACGTTCGCATGTCTTTGTTTTCCATCCAGTTTATCAAAATGGTGAGAATGATCGAAAGATACGTAAAAAATGAGAGAAAACAACTCAGAACGGTGGATCTCTTGGCTCACGCATCGATGAAGAACGCAGCCAACTGCGATAAGTAGTGTGAATTGCAGAAGACAGTGAATCATCGAATCTTTGAACGCAAATGGCGCTCTCGGGCCCTGGTCCCGGGAGCATGTCTGTCTGAGGGTCGAATACACTATGTGTCTTTCTTCTTTTGCGAGGAAAGATGGTGTTGAGGTGTCACGGCCGACCCTCGTACCTAGGAACAGGCCGTGTCCCTTGAAGTGTAGAATGCCGGTGGACGACCGCGACTCGTTCATCGCCCACCGACAAAGAGAGAGGAACAAACACTCGAGTA
>ITS-55-SB51
CGATCGATGGTGTAGGAGTCCGTCTCCCGTGTGAACTGTACTCGAATGCTATTCTTGCGATACGTTTGGGGGGGTCGACCTAGCGGTCGTCAAATGCTGTGTGCGTAGCAGTCAGCCCCCCCACGTTCGCATGTCTTTGTTTTCCATCCAGTTTATCAAAATGGTGAGAATGATCGAAAGATACGTAAAAAATGAGAGAAAACAACTCAGAACGGTGGATCTCTTGGCTCACGCATCGATGAAGAACGCAGCCAACTGCGATAAGTAGTGTGAATTGCAGAAGACAGTGAATCATCGAATCTTTGAACGCAAATGGCGCTCTCGGGCCCTGGTCCCGGGAGCATGTCTGTCTGAGGGTCGAATACACTATGTGTCTTTCTTCTTTTGCGAGGAAAGATGGTGTTGAGGTGTCACGGCCGACCCTCGTACCTAGGAACAGGCCGTGTCCCTTGAAGTGTAGAATGCCGGTGGACGACCGCGACTCGTTCATCGCCCACCGACAAAGAGAGAGGAACAAACACTCGAGTA
>ITS-55-SB52
CGATCGATGGTGTAGGAGTCCGTCTCCCGTGTGAACTGTACTCGAATGCTATTCTTGCGATACGTTTGGGGGGGTCGACCTAGCGGTCGTCAAATGCTGTGTGCGTAGCAGTCAGCCCCCCCACGTTCGCATGTCTTTGTTTTCCATCCAGTTTATCAAAATGGTGAGAATGATCGAAAGATACGTAAAAAATGAGAGAAAACAACTCAGAACGGTGGATCTCTTGGCTCACGCATCGATGAAGAACGCAGCCAACTGCGATAAGTAGTGTGAATTGCAGAAGACAGTGAATCATCGAATCTTTGAACGCAAATGGCGCTCTCGGGCCCTGGTCCCGGGAGCATGTCTGTCTGAGGGTCGAATACACTATGTGTCTTTCTTCTTTTGCGAGGAAAGATGGTGTTGAGGTGTCACGGCCGACCCTCGTACCTAGGAACAGGCCGTGTCCCTTGAAGTGTAGAATGCCGGTGGACGACCGCGACTCGTTCATCGCCCACCGACAAAGAGAGAGGAACAAACACTCGAGTA
>Mcap469ITS
CGATCGATGGTGTAGGAGTCCGTCTCCCGTGTGAACTGTACTCGAATGCTATTCTTGCGATACGTTTGGGGGGGTCGACCTAGCGGTCGTCAAATGCTGTGTGCGTAGCAGTCAGCCCCCCCACGTTCGCATGTCTTTGTTTTCCATCCAGTTTATCAAAATGGTGAGAATGATCGAAAGATACGTAAAAAATGAGAGAAAACAACTCAGAACGGTGGATCTCTTGGCTCACGCATCGATGAAGAACGCAGCCAACTGCGATAAGTAGTGTGAATTGCAGAAGACAGTGAATCATCGAATCTTTGAACGCAAATGGCGCTCTCGGGCCCTGGTCCCGGGAGCATGTCTGTCTGAGGGTCGAATACACTATGTGTCTTTCTTCTTTTGCGAGGAAAGAT-GTGTTGAGGTGTCACGGCCGACCCTCGTACCTAGGAACAGGCCGTGTCCCTTGAAGTGTAGAATGCCGGTGGACGACCGCGACTCGTTCATCGCCCACCGACAAAGAGAGAGGAACAAACACTCGAGTA
>ITS-32-3
CGATCGATGGTGTAGGAGTCCGTCTCCCGTGTGAACTGTACTCGAATGCTATTCTTGCGATACGTTTGGGGGGGTCGACCTAGCGGTCGTCAAATGCTGTGTGCGTAGCAGTCAGCCCCCCCACGTTCGCATGTCTTTGTTTTCCATCCAGTTTATCAAAATGGTGAGAATGATCGAAAGATACGTAAAAAATGAGAGAAAACAACTCAGAACGGTGGATCTCTTGGCTCACGCATCGATGAAGAACGCAGCCAACTGCGATAAGTAGTGTGAATTGCAGAAGACAGTGAATCATCGAATCTTTGAACGCAAATGGCGCTCTCGGGCCCTGGTCCCGGGAGCATGTCTGTCTGAGGGTCGAATACACTATGTGTCTTTCTTCTTTTGCGAGGAAAGATGGTGTTGAGGTGTCACGGCCGACCCTCGTACCTAGGAACAGGCCGTGTCCCTTGAAGTGTAGAATGCCGGTGGACGACCGCGACTCGTTCATCGCCCACCGACAAAGAGAGAGGAACAAACACTCGAGTA
>ITS-S55-B53
CGATCGATGGTGTAGGAGTCCGTCTCCCGTGTGAACTGTACTCGAATGCTATTCTTGCGATACGTTTGGGGGGGTCGACCTAGCGGTCGTCAAATGCTGTGTGCGTAGCAGTCAGCCCCCCCACGTTCGCATGTCTTTGTTTTCCATCCAGTTTATCAAAATGGTGAGAATGATCGAAAGATACGTAAAAAATGAGAGAAAACAACTCAGAACGGTGGATCTCTTGGCTCACGCATCGATGAAGAACGCAGCCAACTGCGATAAGTAGTGTGAATTGCAGAAGACAGTGAATCATCGAATCTTTGAACGCAAATGGCGCTCTCGGGCCCTGGTCCCGGGAGCATGTCTGTCTGAGGGTCGAATACACTATGTGTCTTTCTTCTTTTGCGAGGAAAGATGGTGTTGAGGTGTCACGGCCGACCCTCGTACCTAGGAACAGGCCGTGTCCCTTGAAGTGTAGAATGCCGGTGGACGACCGCGACTCGTTCATCGCCCACCGACAAAGAGAGAGGAACAAACACTCGAGTA
>McapSB52IT
CGATCGATGGTGTAGGAGTCCGTCTCCCGTGTGAACTGTACTCGAATGCTATTCTTGCGATACGTTTGGGGGGGTCGACCTAGCGGTCGTCAAATGCTGTGTGCGTAGCAGTCAGCCCCCCCACGTTCGCATGTCTTTGTTTTCCATCCAGTTTATCAAAATGGTGAGAATGATCGAAAGATACGTAAAAAATGAGAGAAAACAACTCAGAACGGTGGATCTCTTGGCTCACGCATCGATGAAGAACGCAGCCAACTGCGATAAGTAGTGTGAATTGCAGAAGACAGTGAATCATCGAATCTTTGAACGCAAATGGCGCTCTCGGGCCCTGGTCCCGGGAGCATGTCTGTCTGAGGGTCGAATACACTATGTGTCTTTCTTCTTTTGCGAGGAAAGATGGTGTTGAGGTGTCACGGCCGACCCTCGTACCTAGGAACAGGCCGTGTCCCTTGAAGTGTAGAATGCCGGTGGACGACCGCGACTCGTTCATCGCCCACCGACAAAGAGAGAGGAACAAACACTCGAGTA
>McapM059dI
CGATCGATGGTGTAGGAGTCCGTCTCCCGTGTGAACTGTACTCGAATGCTATTCTTGCGATACGTTTGGGGGGGTCGACCTAGCGGTCGTCAAATGCTGTGTGCGTAGCAGTCAGCCCCCCCACGTTCGCATGTCTTTGTTTTCCATCCAGTTTATCAAAATGGTGAGAATGATCGAAAGATACGTAAAAAATGAGAGAAAACAACTCAGAACGGTGGATCTCTTGGCTCACGCATCGATGAAGAACGCAGCCAACTGCGATAAGTAGTGTGAATTGCAGAAGACAGTGAATCATCGAATCTTTGAACGCAAATGGCGCTCTCGGGCCCTGGTCCCGGGAGCATGTCTGTCTGAGGGTCGAATACACTATGTGTCTTTCTTCTTTTGCGAGGAAAGATGGTGTTGAGGTGTCACGGCCGACCCTCGTACCTAGGAACAGGCCGTGTCCCTTGAAGTGTAGAATGCCGGTGGACGACCGCGACTCGTTCATCGCCCACCGACAAAGAGAGAGGAACAAACACTCGAGTA
>McapM059bI
CGATCGATGGTGTAGGAGTCCGTCTCCCGTGTGAACTGTACTCGAATGCTATTCTTGCGATACGTTTGGGGGGGTCGACCTAGCGGTCGTCAAATGCTGTGTGCGTAGCAGTCAGCCCCCCCACGTTCGCATGTCTTTGTTTTCCATCCAGTTTATCAAAATGGTGAGAATGATCGAAAGATACGTAAAAAATGAGAGAAAACAACTCAGAACGGTGGATCTCTTGGCTCACGCATCGATGAAGAACGCAGCCAACTGCGATAAGTAGTGTGAATTGCAGAAGACAGTGAATCATCGAATCTTTGAACGCAAATGGCGCTCTCGGGCCCTGGTCCCGGGAGCATGTCTGTCTGAGGGTCGAATACACTATGTGTCTTTCTTCTTTTGCGAGGAAAGATGGTGTTGAGGTGTCACGGCCGACCCTCGTACCTAGGAACAGGCCGTGTCCCTTGAAGTGTAGAATGCCGGTGGACGACCGCGACTCGTTCATCGCCCACCGACAAAGAGAGAGGAACAAACACTCGAGTA
>Mcap551ITS
CGATCGATGGTGTAGGAGTCCGTCTCCCGTGTGAACTGTACTCGAATGCTATTCTTGCGATACGTTTGGGGGGGTCGACCTAGCGGTCGTCAAATGCTGTGTGCGTAGCAGTCAGCCCCCCCACGTTCGCATGTCTTTGTTTTCCATCCAGTTTATCAAAATGGTGAGAATGATCGAAAGATACGTAAAAAATGAGAGAAAACAACTCAGAACGGTGGATCTCTTGGCTCACGCATCGATGAAGAACGCAGCCAACTGCGATAAGTAGTGTGAATTGCAGAAGACAGTGAATCATCGAATCTTTGAACGCAAATGGCGCTCTCGGGCCCTGGTCCCGGGAGCATGTCTGTCTGAGGGTCGAATACACTATGTGTCTTTCTTCTTTTGCGAGGAAAGATGGTGTTGAGGTGTCACGGCCGACCCTCGTACCTAGGAACAGGCCGTGTCCCTTGAAGTGTAGAATGCCGGTGGACGACCGCGACTCGTTCATCGCCCACCGACAAAGAGAGAGGAACAAACACTCGAGTA
>ITS-55-8
CGATCGATGGTGTAGGAGTCCGTCTCCCGTGTGAACTGTACTCGAATGCTATTCTTGCGATACGTTTGGGGGGGTCGACCTAGCGGTCGTCAAATGCTGTGTGCGTAGCAGTCAGCCCCCCCACGTTCGCATGTCTTTGTTTTCCATCCAGTTTATCAAAATGGTGAGAATGATCGAAAGATACGTAAAAAATGAGAGAAAACAACTCAGAACGGTGGATCTCTTGGCTCACGCATCGATGAAGAACGCAGCCAACTGCGATAAGTAGTGTGAATTGCAGAAGACAGTGAATCATCGAATCTTTGAACGCAAATGGCGCTCTCGGGCCCTGGTCCCGGGAGCATGTCTGTCTGAGGGTCGAATACACTATGTGTCTTTCTTCTTTTGCGAGGAAAGATGGTGTTGAGGTGTCACGGCCGACCCTCGTACCTAGGAACAGGCCGTGTCCCTTGAAGTGTAGAATGCCGGTGGACGACCGCGACTCGTTCATCGCCCACCGACAAAGAGAGAGGAACAAACACTCGAGTA
>ITS-55-7
CGATCGATGGTGTAGGAGTCCGTCTCCCGTGTGAACTGTACTCGAATGCTATTCTTGCGATACGTTTGGGGGGGTCGACCTAGCGGTCGTCAAATGCTGTGTGCGTAGCAGTCAGCCCCCCCACGTTCGCATGTCTTTGTTTTCCATCCAGTTTATCAAAATGGTGAGAATGATCGAAAGATACGTAAAAAATGAGAGAAAACAACTCAGAACGGTGGATCTCTTGGCTCACGCATCGATGAAGAACGCAGCCAACTGCGATAAGTAGTGTGAATTGCAGAAGACAGTGAATCATCGAATCTTTGAACGCAAATGGCGCTCTCGGGCCCTGGTCCCGGGAGCATGTCTGTCTGAGGGTCGAATACACTATGTGTCTTTCTTCTTTTGCGAGGAAAGATGGTGTTGAGGTGTCACGGCCGACCCTCGTACCTAGGAACAGGCCGTGTCCCTTGAAGTGTAGAATGCCGGTGGACGACCGCGACTCGTTCATCGCCCACCGACAAAGAGAGAGGAACAAACACTCGAGTA
>ITS-55-6
CGATCGATGGTGTAGGAGTCCGTCTCCCGTGTGAACTGTACTCGAATGCTATTCTTGCGATACGTTTGGGGGGGTCGACCTAGCGGTCGTCAAATGCTGTGTGCGTAGCAGTCAGCCCCCCCACGTTCGCATGTCTTTGTTTTCCATCCAGTTTATCAAAATGGTGAGAATGATCGAAAGATACGTAAAAAATGAGAGAAAACAACTCAGAACGGTGGATCTCTTGGCTCACGCATCGATGAAGAACGCAGCCAACTGCGATAAGTAGTGTGAATTGCAGAAGACAGTGAATCATCGAATCTTTGAACGCAAATGGCGCTCTCGGGCCCTGGTCCCGGGAGCATGTCTGTCTGAGGGTCGAATACACTATGTGTCTTTCTTCTTTTGCGAGGAAAGATGGTGTTGAGGTGTCACGGCCGACCCTCGTACCTAGGAACAGGCCGTGTCCCTTGAAGTGTAGAATGCCGGTGGACGACCGCGACTCGTTCATCGCCCACCGACAAAGAGAGAGGAACAAACACTCGAGTA
>ITS-55-3
CGATCGATGGTGTAGGAGTCCGTCTCCCGTGTGAACTGTACTCGAATGCTATTCTTGCGATACGTTTGGGGGGGTCGACCTAGCGGTCGTCAAATGCTGTGTGCGTAGCAGTCAGCCCCCCCACGTTCGCATGTCTTTGTTTTCCATCCAGTTTATCAAAATGGTGAGAATGATCGAAAGATACGTAAAAAATGAGAGAAAACAACTCAGAACGGTGGATCTCTTGGCTCACGCATCGATGAAGAACGCAGCCAACTGCGATAAGTAGTGTGAATTGCAGAAGACAGTGAATCATCGAATCTTTGAACGCAAATGGCGCTCTCGGGCCCTGGTCCCGGGAGCATGTCTGTCTGAGGGTCGAATACACTATGTGTCTTTCTTCTTTTGCGAGGAAAGATGGTGTTGAGGTGTCACGGCCGACCCTCGTACCTAGGAACAGGCCGTGTCCCTTGAAGTGTAGAATGCCGGTGGACGACCGCGACTCGTTCATCGCCCACCGACAAAGAGAGAGGAACAAACACTCGAGTA
>ITS-55-10
CGATCGATGGTGTAGGAGTCCGTCTCCCGTGTGAACTGTACTCGAATGCTATTCTTGCGATACGTTTGGGGGGGTCGACCTAGCGGTCGTCAAATGCTGTGTGCGTAGCAGTCAGCCCCCCCACGTTCGCATGTCTTTGTTTTCCATCCAGTTTATCAAAATGGTGAGAATGATCGAAAGATACGTAAAAAATGAGAGAAAACAACTCAGAACGGTGGATCTCTTGGCTCACGCATCGATGAAGAACGCAGCCAACTGCGATAAGTAGTGTGAATTGCAGAAGACAGTGAATCATCGAATCTTTGAACGCAAATGGCGCTCTCGGGCCCTGGTCCCGGGAGCATGTCTGTCTGAGGGTCGAATACACTATGTGTCTTTCTTCTTTTGCGAGGAAAGATGGTGTTGAGGTGTCACGGCCGACCCTCGTACCTAGGAACAGGCCGTGTCCCTTGAAGTGTAGAATGCCGGTGGACGACCGCGACTCGTTCATCGCCCACCGACAAAGAGAGAGGAACAAACACTCGAGTA
>ITS-55-1
CGATCGATGGTGTAGGAGTCCGTCTCCCGTGTGAACTGTACTCGAATGCTATTCTTGCGATACGTTTGGGGGGGTCGACCTAGCGGTCGTCAAATGCTGTGTGCGTAGCAGTCAGCCCCCCCACGTTCGCATGTCTTTGTTTTCCATCCAGTTTATCAAAATGGTGAGAATGATCGAAAGATACGTAAAAAATGAGAGAAAACAACTCAGAACGGTGGATCTCTTGGCTCACGCATCGATGAAGAACGCAGCCAACTGCGATAAGTAGTGTGAATTGCAGAAGACAGTGAATCATCGAATCTTTGAACGCAAATGGCGCTCTCGGGCCCTGGTCCCGGGAGCATGTCTGTCTGAGGGTCGAATACACTATGTGTCTTTCTTCTTTTGCGAGGAAAGATGGTGTTGAGGTGTCACGGCCGACCCTCGTACCTAGGAACAGGCCGTGTCCCTTGAAGTGTAGAATGCCGGTGGACGACCGCGACTCGTTCATCGCCCACCGACAAAGAGAGAGGAACAAACACTCGAGTA
>ITS-33-4
CGATCGATGGTGTAGGAGTCCGTCTCCCGTGTGAACTGTACTCGAATGCTATTCTTGCGATACGTTTGGGGGGGTCGACCTAGCGGTCGTCAAATGCTGTGTGCGTAGCAGTCAGCCCCCCCACGTTCGCATGTCTTTGTTTTCCATCCAGTTTATCAAAATGGTGAGAATGATCGAAAGATACGTAAAAAATGAGAGAAAACAACTCAGAACGGTGGATCTCTTGGCTCACGCATCGATGAAGAACGCAGCCAACTGCGATAAGTAGTGTGAATTGCAGAAGACAGTGAATCATCGAATCTTTGAACGCAAATGGCGCTCTCGGGCCCTGGTCCCGGGAGCATGTCTGTCTGAGGGTCGAATACACTATGTGTCTTTCTTCTTTTGCGAGGAAAGATGGTGTTGAGGTGTCACGGCCGACCCTCGTACCTAGGAACAGGCCGTGTCCCTTGAAGTGTAGAATGCCGGTGGACGACCGCGACTCGTTCATCGCCCACCGACAAAGAGAGAGGAACAAACACTCGAGTA
>ITS-33-3
CGATCGATGGTGTAGGAGTCCGTCTCCCGTGTGAACTGTACTCGAATGCTATTCTTGCGATACGTTTGGGGGGGTCGACCTAGCGGTCGTCAAATGCTGTGTGCGTAGCAGTCAGCCCCCCCACGTTCGCATGTCTTTGTTTTCCATCCAGTTTATCAAAATGGTGAGAATGATCGAAAGATACGTAAAAAATGAGAGAAAACAACTCAGAACGGTGGATCTCTTGGCTCACGCATCGATGAAGAACGCAGCCAACTGCGATAAGTAGTGTGAATTGCAGAAGACAGTGAATCATCGAATCTTTGAACGCAAATGGCGCTCTCGGGCCCTGGTCCCGGGAGCATGTCTGTCTGAGGGTCGAATACACTATGTGTCTTTCTTCTTTTGCGAGGAAAGATGGTGTTGAGGTGTCACGGCCGACCCTCGTACCTAGGAACAGGCCGTGTCCCTTGAAGTGTAGAATGCCGGTGGACGACCGCGACTCGTTCATCGCCCACCGACAAAGAGAGAGGAACAAACACTCGAGTA
>ITS-33-1
CGATCGATGGTGTAGGAGTCCGTCTCCCGTGTGAACTGTACTCGAATGCTATTCTTGCGATACGTTTGGGGGGGTCGACCTAGCGGTCGTCAAATGCTGTGTGCGTAGCAGTCAGCCCCCCCACGTTCGCATGTCTTTGTTTTCCATCCAGTTTATCAAAATGGTGAGAATGATCGAAAGATACGTAAAAAATGAGAGAAAACAACTCAGAACGGTGGATCTCTTGGCTCACGCATCGATGAAGAACGCAGCCAACTGCGATAAGTAGTGTGAATTGCAGAAGACAGTGAATCATCGAATCTTTGAACGCAAATGGCGCTCTCGGGCCCTGGTCCCGGGAGCATGTCTGTCTGAGGGTCGAATACACTATGTGTCTTTCTTCTTTTGCGAGGAAAGATGGTGTTGAGGTGTCACGGCCGACCCTCGTACCTAGGAACAGGCCGTGTCCCTTGAAGTGTAGAATGCCGGTGGACGACCGCGACTCGTTCATCGCCCACCGACAAAGAGAGAGGAACAAACACTCGAGTA
>ITS-32-6
CGATCGATGGTGTAGGAGTCCGTCTCCCGTGTGAACTGTACTCGAATGCTATTCTTGCGATACGTTTGGGGGGGTCGACCTAGCGGTCGTCAAATGCTGTGTGCGTAGCAGTCAGCCCCCCCACGTTCGCATGTCTTTGTTTTCCATCCAGTTTATCAAAATGGTGAGAATGATCGAAAGATACGTAAAAAATGAGAGAAAACAACTCAGAACGGTGGATCTCTTGGCTCACGCATCGATGAAGAACGCAGCCAACTGCGATAAGTAGTGTGAATTGCAGAAGACAGTGAATCATCGAATCTTTGAACGCAAATGGCGCTCTCGGGCCCTGGTCCCGGGAGCATGTCTGTCTGAGGGTCGAATACACTATGTGTCTTTCTTCTTTTGCGAGGAAAGATGGTGTTGAGGTGTCACGGCCGACCCTCGTACCTAGGAACAGGCCGTGTCCCTTGAAGTGTAGAATGCCGGTGGACGACCGCGACTCGTTCATCGCCCACCGACAAAGAGAGAGGAACAAACACTCGAGTA
>ITS-32-5
CGATCGATGGTGTAGGAGTCCGTCTCCCGTGTGAACTGTACTCGAATGCTATTCTTGCGATACGTTTGGGGGGGTCGACCTAGCGGTCGTCAAATGCTGTGTGCGTAGCAGTCAGCCCCCCCACGTTCGCATGTCTTTGTTTTCCATCCAGTTTATCAAAATGGTGAGAATGATCGAAAGATACGTAAAAAATGAGAGAAAACAACTCAGAACGGTGGATCTCTTGGCTCACGCATCGATGAAGAACGCAGCCAACTGCGATAAGTAGTGTGAATTGCAGAAGACAGTGAATCATCGAATCTTTGAACGCAAATGGCGCTCTCGGGCCCTGGTCCCGGGAGCATGTCTGTCTGAGGGTCGAATACACTATGTGTCTTTCTTCTTTTGCGAGGAAAGATGGTGTTGAGGTGTCACGGCCGACCCTCGTACCTAGGAACAGGCCGTGTCCCTTGAAGTGTAGAATGCCGGTGGACGACCGCGACTCGTTCATCGCCCACCGACAAAGAGAGAGGAACAAACACTCGAGTA
>Mcap-SB-IT
CGATCGATGGTGTAGGAGTCCGTCTCCCGTGTGAACTGTACTCGAATGCTATTCTTGCGATACGTTTGGGGGGGTCGACCTAGCGGTCGTCAAATGCTGTGTGCGTAGCAGTCAGCCCCCCCACGTTCGCATGTCTTTGTTTTCCATCCAGTTTATCAAAATGGTGAGAATGATCGAAAGATACGTAAAAAATGAGAGAAAACAACTCAGAACGGTGGATCTCTTGGCTCACGCATCGATGAAGAACGCAGCCAACTGCGATAAGTAGTGTGAATTGCAGAAGACAGTGAATCATCGAATCTTTGAACGCAAATGGCGCTCTCGGGCCCTGGTCCCGGGAGCATGTCTGTCTGAGGGTCGAATACACTATGTGTCTTTCTTCTTTTGCGAGGAAAGATGGTGTTGAGGTGTCACGGCCGACCCTCGTACCTAGGAACAGGCCGTGTCCCTTGAAGTGTAGAATGCCGGTGGACGACCGCGACTCGTTCATCGCCCACCGACAAAGAGAGAGGAACAAACACTCGAGTA
>McapM059eI
CGATCGATGGTGTAGGAGTCCGTCTCCCGTGTGAACTGTACTCGAATGCTATTCTTGCGATACGTTTGGGGGGGTCGACCCAGCGGTCGTCAAATGCTGTGTGCGTAGCAGTCAGCCCCCCCACGTTCGCATGTCTTTGTTTTCCATCCAGTTTATCAAAATGGTGAGAATGATCGAAAGATACGTAAAAAATGAGAGAAAACAACTCAGAACGGTGGATCTCTTGGCTCACGCATCGATGAAGAACGCAGCCAACTGCGATAAGTAGTGTGAATTGCAGAAGACAGTGAATCATCGAATCTTTGAACGCAAATGGCGCTCTCGGGCCCTGGTCCCGGGAGCATGTCTGTCTGAGGGTCGAATACACTATGTATCTTTCTTCTTTTGCGAGGAAAGATGGTGTTGAGGTGTCACGGCCGATCCTCGTACCTAGGAACAGGCCGTGTCCCTTGAAGTGCAGAATGCCGGTGGACGACCGCGACTCGTTCATCGCCCACCGACAGAGAGAGAGGAACAAACACTTGAGTA
>McapM059aI
CGATCGATGGT---GGAGTCCGTCTCCCGTGTGAACTGTACTTGAATGCTATTCTTGCGATACGTTTGGGGGGGTCGACCTAGCGGTCGTCAAATGCTGTGTGCGTAGCAGTCAG-CCCCCCACGTTCGCATGTCTTTGTTTTCCATCCAGTTTGTCAAAATGGTGAGAATGATCGAAAGATACGTAAAAAATGAGAGAAAACAACTCAGAACGGTGGATCTCTTGGCTCACGCATCGATGAAGAACGCAGCCAACTGCGATAAGTAGTGTGAATTGCAGAAGACAGTGAATCATCGAATCTTTGAACGCAAATGGCGCTCTCGGGCCCTGGTCCCGGGAGCATGTCTGTCTGAGGGTCGAATACACTATGTATCTTTCTTCTTTTGCGAGGAAAGATGGTGTTGAGGTGTCACGGCCGATCCTCGTACCTAGGAACAGGCCGTGTCCCTTGAAGTGCAGAATGCCGGTGGACGACCGCGACTCGTTCATCGCCCACCGACAGAGAGAGAGGAACAAACACTTGAGTA
>McapM059cI
CGATCGATGGT---GGAGTCCGTCTCCCGTGTGAACTGTACTTGAATGCTATTCTTGCGATACGTTTGGGGGGGTCGACCTAGCGGTCGTCAAATGCTGTGTGCGTAGCAGTCAGCCCCCCCACGTTCGCATGTCTTTGTTTTCCATCCAGTTTGTCAAAATGGTGAGAATGATCGAAAGATACGTAAAAAATGAGAGAAAACAACTCAGAACGGTGGATCTCTTGGCTCACGCATCGATGAAGAACGCAGCCAACTGCGATAAGTAGTGTGAATTGCAGAAGACAGTGAATCATCGAATCTTTGAACGCAAATGGCGCTCTCGGGCCCTGGTCCCGGGAGCATGTCTGTCTGAGGGTCGAATACACTATGTATCTTTCTTCTTTTGCGAGGAAAGATGGTGTTGAGGTGTCACGGCCGATCCTCGTACCTAGGAACAGGCCGTGTCCCTTGAAGTGCAGAATGCCGGTGGACGACCGCGACTCGTTCATCGCCCACCGACAGAGAGAGAGGAACAAACACTTGAGTA
>Anacropora
GAAACGATCGT---GGAGTCCGTCTCCCGTGTGAACTGTACTTGAATCCTATACTTGCGATACGTTTGGGGGGGTCGACCTAGCGGTCGTCAAATGCTGTGTGCGTAGCAGTCAGCCCCCCCACGTTCGCATGTCTTTGTTTTCTATCCAGTTTGTC--AATAGTGAGAATGATGCAAAGATACG--AAAAATGTGAGAAAACAACTCAGAACGGTGGATCTCTTGGCTCACGCATCGATGAAGAACGCAGCCAACTGCGATAAGTAGTGTGAATTGCAGAAGCCAGTGAATCATCGAATCTTTGAACGCAAATGGCGCTCTCGGGCCCTGGTCCCGGGAGCATGTCTGTCTGAGGGTCGAATACACTACGTGTCTTTCTTCTTTTGCGAGGAAAGACGGTGTTGAGGTGTCACGGCCGATCCTTCTCCTCAGGAAGAGGCCGTGTCCCTCGAAATGTAGAATGCCGGTGGACGACCGCGACTCGTTCATCGCCCACCGACATAGAGAGAGGAACGAACACTTACGTC
>M.flabella
----CGATCGT---GGAGTCCGTCTCCCGTGTGAACTGTACTAGAATAATCTTCTTGCGATACGTTTGGGGGGGTCGACCTAGCGGTCGTCAAATGCTGTGTGCGTAGCAGTCAGCCCCCCCACGTTCGCATGTCTTTGTTTTCTATCCAGTTTGTC--AATAGTGAGAATGATGGAAAGATACG-AAAAAATGTGAGAAAACAACTCAGAACGGTGGATCTCTTGGCTCACGCATCGATGAAGAACGCAGCCAACTGCGATAAGTAGTGTGAATTGCAGAAGACAGTGAATCATCGAATCTTTGAACGCAAATGGCGCTCTCGGGCCCTGGTCCCGGGAGCATGTCTGTCTGAGGGTCGAATACACTACGTGTCTTTCTTCTTTTGCGAGGAAAGACGGTGTTGAGGTGTCACGGCCAATCCTCCTCCTCAGGGAGAGGCCGTGTCCCTTGAAATGTAGAATGCCGGTGGACGACCGCGACTCGTTCATCGCCCACCGACAGAGAGAGAGGAACAAACACTCACGTA
>M.verrilli
GAATCGATCGT---GGAGTTCGTCTCCCGTGTGAACTGTACTTCAATCATCTTCTTGCGATACATTTGGGGGGGTCGACCTAGCGGTCGTCAAATGCTGTGTGCGTAGCAGTCAGCCCCCCCACGTTCGCATGTCTTTGTTTTCTATCCAGTTTGTC--AATAGTGAGAATGATCGAAAGATACGAAAAAAATGTGAGAAAACAACTCAGAACGGTGGATCTCTTGGCTCACGCATCGATGAAGAACGCAGCCAACTGCGATAAGTAGTGTGAATTGCAGAAGACAGTGAATCATCGAATCTTTGAACGCAAATGGCGCTCTCGGGCCCTGGTCCCGGGAGCATGTCTGTCTGAGGGTCGAATACACTATGTGTCTTTCTTCTTTTGCGAGGAAAGACGGTGTTGAGGTGTCACGGCCAATCCTCCTCCTCAGGAAGAGGCCGTGTCCCTTGAAATGTAGAATGCCGGTGGACGACCGCGACTCGTTCATCGCCCACCGACAGAGAGAGAGGAACAAACGCCTAAGTA
>M.patula
----CGGTCGT---GGAGTTCGTCTCCCGTGTGAACTGTACTTGAATCATCTTCTTGCGATACGTTTGGGGGGGTCGACCTAGCGGTCGTCAAATGCTGTGTGCGTAGCAGTCAGCCCCCCCACGTTCGCATGTCTTTGTTTTCTATCCAGTTTGTC--AATAGTGAGAATGATCGAAAGATACGAAAAAAATGTGACAAAACAACTCAGAACGGTGGATCTCTTGGCTCACGCATCGATGAAGAACGCAGCCAACTGCGATAAGTAGTGTGAATTGCAGAAGACAGTGAATCATCGAATCTTTGAACGCAAATGGCGCTCTCGGGCCCTGGTCCCGGGAGCATGTCTGTCTGAGGGTCGAATACACTATGTGTCTTTCTTCTTTTGCGAGGAAAGACGGTGTTGAGGTGTCACGGCCAATCCTCCTTCTCAGAAAGAGGCCGTGTCCCTTGAAATGTAGAATGCCGGTGGACGACCGCGACTCGTTCATCGCCCACCGACAGAGAGAGAGGAACAAAGACTTACGTA
>M.digitata
----CGATCGT---GGAGTACGTCTCCCGTGTGAACTGTACTAGAATGATCTTCTTGCGATACGTTTGGGGGGGTCGACCTAGCGGTCGTCAAATGCTGTGTGCGTAGCAGTCAGCCCCCCCACGTTCGCATGTCTTTGTTTTCTATCCAGTTTGTC--AATAGTGAGAATGATGGAAAGATACG-AAAAAATGTGAGAAAACAACTCAGAACGGTGGATCTCTTGGCTCACGCATCGATGAAGAACGCAGCCAACTGCGATAAGTAGTGTGAATTGCAGAAGACAGTGAATCATCGAATCTTTGAACGCAAATGGCGCTCTCGGGCCCTGGTCCCGGGAGCATGTCTGTCTGAGGGTCGAATACACTATGCGTCTTTCTTTTTTTGCGAGGAAAGACGGTGTTGAGGTGTCACGGCCAATCCTCCTCCTCAGGGAGAGGCCGTGTCCCTTGAAATGTAGAATGCCGGTGGACGACCGCGACTCGTTCATCGCCCACCGACAGAAAGAGAGGAACAAACACTTACGTA
>M.peltifor
GAATCGATCGT---GGAGTTCGTCTCCCGTGTGAACTGTACTTGAATCATCTTCTTGCGATACGTTTGGGGGGGTCGACCTAGCGGTCGTCAAATGCTGTGTGCGTAGCAGTCAGCCCCCCCACGTTCGCATGTCTTTGTTTTCTATCCAGTTTGTC--AATAGTGAGAATGATTGAAAGATACG-AAAAAATGTGAGAAAACAACTCAGAACGGTGGATCTCTTGGCTCACGCATCGATGAAGAACGCAGCCAACTGCGATAAGTAGTGTGAATTGCAGAAGACAGTGAATCATCGAATCTTTGAACGCAAATGGCGCTCTCGGGCCCTGGTCCCGGGAGCATGTCTGTCTGAGGGTCGAATACACTATGTGTCTTTCTTCTTTTGCGAGGAAAGACGGTGTTGAGGTGTCACGGCCAAGCCTCCTC---AGGAAGAGGCCGTGTCCCTTGAAATGTAGAATGCCGGTGGACGACCGCGACTCGTTCATCGCCCACCGACAGAGAGAGAGGAACAAACGTTTACGTA
>M.dilatata
----CGATCGT---GGAGTCCGTCTCCCGTGTGAACTGTACTAGAATAATCTTCTTGCGATACGTTGGGGGGGGTCGACCTAGCGGTCGTCAAACGCTGTGTGCGTAGCAGTCAGCCCCCCCACGTTCGCATGTCTTTGTTTTCTATCCAGTTTGTC--AATAGTGAGAATGATGCAAAGATACG-AAAAAATGTGAGAAAACAACTCAGAACGGTGGATCTCTTGGCTCACGCATCGATGAAGAACGCAGCCAACTGCGATAAGTAGTGTGAATTGCAGAAGACAGTGAATCATCGAATCTTTGAACGCAAATGGCGCTCTCGGGCCCTGGTCCCGGGAGCATGTCTGTCTGAGGGTCGAATACACTATGCGTCTTTCTTCTTTTGCGAGGAAAGACGGTGTTGAGGTGTCACGGCCAATCCTCCTC---AGGAAGAGGCCGTGTCCCTTGAAATGTAGAATGCCGGTGGACGACCGCGACTCGTTCATCGCCCACCGACAGAGAGAGAGGAACAAACACTTACGTA
