# Supplementary material for: Divergent evolutionary histories of DNA markers in a Hawaiian population of the coral Montipora capitata
Source: PeerJ. 2017 May 18;5:e3319. doi: 10.7717/peerj.3319 (PMC5438590; doi:10.7717/peerj.3319)
Supplement: File S2 [file peerj-05-3319-s003.txt]

Supplemental File 2: MTC alignment in fasta format.
>McapCR-33-3-T7_C06
AAATAACATAAAATCGTTTGCACCCTCAAACACAGCCTAAACCATAATACTTAAACCTTGAAAAGTAGACTCTTTTATAACATCTTGTCAATAAACAAACATAATCATCACAATTACCAAAACTTTTTAACTGCACCAGCCACAATTATCAAAACTTTTTTACAGTGCCAAGCACAATT-AAAAAACCATATTAATAGATAGGACCGTCCCTCTTCATCCAAAAGGCGCACGCAAGA---CCCCCCCCCCCCCTAACCTCTAAGCACAAAAACTAAATAGCCTCACTATACTCA--------CCCAGAAGTCTGCTCTAGATCTTCCTTAGAGAATTCTACCATTGGAGCGCTTAAATGAGTAAAAGCCACACTACTCGTAATGTCTGAAGGAGCCAACCTATATCTCACTAAATAACGCTCTT-CCGGCAGTAAAAGAACGTCTAAAGACAAAACGGGGGGAATC
>McapCR-33-4-T7_D06
AAATAACATAAAATCGTTTGCACCCCCAAACACAGCCTAAACCATAATACTTAAACCTTGAAAAGTAGACTCTTTTATAACATCTTGTCAATAAACAAACATAATCATCACAATTACCAAAACTTTTCAACTGCACCAGCCACAATTATCAAAACTTTTTTACAGTGCCAAGCACAATT-AAAAAACCATATTAATAGATAGGACCGTCCCTCTTCATCCAAAAGGCGCACGCAAGA--CCCCCCCCCCCCCCTAACCTCTAAGCACAAAAACTAAATAGCCTCACTATACTCA--------CCCAGAAGTCTGCTCTAGATCTTCCTTAGAGAATTCTACCATTGGAGCGCTTAAATGAGTAAAAGCCACACTACTCGTAATGTCTGAAGGAGCCAACCTATATCTCACTAAATAACGCTCTT-CCGGCAGTAAAAGAACGTCTAAAGACAAAACGGGGGGAATC
>McapCR-32-1-T7_G04
AAATAACATAAAATCGTTTGCACCCCCAAACACAGCCTAAACCATAATACTTAAACCTTGAAAAGTAGACTCTTTTATAACATCTTGTCAATAAACAAACATAATCATCACAATTACCAAAACTTTTTAACTGCACCAGCCACAATTATCAAAACTTTTTTACAGTGCCAAGCACAATT-AAAAAACCATATTAATAGATAGGACCGTCCCTCTTCATCCAAAAGGCGCACGCAAGA-----CCCCCCCCCCCTAACCTCTAAGCACAAAAACTAAATAGCCTCACTATACTCA--------CCCAGAAGTCTGCTCTAGATCTTCCTTAGAGAATTCTACCATTGGAGCGCTTAAATGAGTAAAAGCCACACTACTCGTAATGTCTGAAGGAGCCAACCTATATCTCACTAAATAACGCTCTT-CCGGCAGTAAAAGAACGTCTAAAGACAAAACGGGGGGAATC
>McapCR-33-1-M13R_A08
AAATAACATAAAATCGTTTGCACCCCCAAACACAGCCTAAACCATAATACTTAAACCTTGAAAAGTAGACTCTTTTATAACATCTTGTCAATAAACAAACATAATCATCACAATTACCAAAACTTTTTAACTGCACCAGCCACAATTATCAAAACTTTTTTACAGTGCCAAGCACAATT-AAAAAACCATATTAATAGATAGGACCGTCCCTCTTCATCCAAAAGGCGCACGCAAGA----CCCCCCCCCCCCTAACCTCTAAGCACAAAAACTAAATAGCCTCACTATACTCA--------CCCAGAAGTCTGCTCTAGATCTTCCTTAGAGAATTCTACCATTGGAGCGCTTAAATGAGTAAAAGCCACACTACTCGTAATGTCTGAAGGAGCCAACCTATATCTCACTAAATAACGCTCTT-CCGGCAGTAAAAGAACGTCTAAAGACAAAACGGGGGGAATC
>McapCR-33-10-T7_R_G11
AAATAACATAAAATCGTTTGCACCCCCAAACACAGCCTAAACCATAATACTTAAACCTTGAAAAGTAGACTCTTTTATAACATCTTGTCAATAAACAAACATAATCATCACAATTACCAAAACTTTTTAACTGCACCAGCCACAATTATCAAAACTTTTTTACAGTGCCAAGCACAATT-AAAAAACCATATTAATAGATAGGACCGTCCCTCTTCATCCAAAAGGCGCACGCAAGACCCCCCCCCCCCCCCCTAACCTCTAAGCACAAAAACTAAATAGCCTCACTATACTCA--------CCCAGAAGTCTGCTCTAGATCTTCCTTAGAGAATTCTACCATTGGAGCGCTTAAATGAGTAAAAGCCACACTACTCGTAATGTCTGAAGGAGCCAACCTATATCTCACTAAATAACGCTCTT-CCGGCAGTAAAAGAACGTCTAAAGACAAAACGGGGGGAATC
>Montipora_cf._tenuicaulis_ZF-2011
AAATAACATAAAATCGTTTGCACCCCCAAACACAG-CTAAACCATAATACTTAAACCTTGAAAAGTAGACTCTTTTATAACATCTTGTCAATAAACAAACATAATCATCACAATTACCAAAACTTTTTAACTGCACCAGCCACAATTATCAAAACTTTTTTACAGTGCCAAGCACAATT-AAAAAACCATATTAATAGATAGGACCGTCCCTCTTCATCCAAAAGGCGCACGCAAGA----CCCCCCCCCCCCTAACCTCTAAGCACAAAAACTAAATAGCCTCACTATACTCA--------CCCAGAAGTCTGCTCTAGATCTTCCTTAGAGAATTCTACCATTGGAGCGCTTAAATGAGTAAAAGCCACACTACTCGTAATGTCTGAAGGAGCCAACCTATATCTCACTAAATAACGCTCTT-CCGGCAGTAAAAGAACGTCTAAAGACAAAACGGGGGGAATC
>McapCR-33-7-T7_G06
AAATAACATAAAATCGTTTGCACCCCCAAACACAGCCTAAACCATAATACTTAAACCTTGAAAAGTAGACTCTTTTATAACATCTTGTCAATAAACAAACATAATCATCACAATTACCAAAACTTTTTAACTGCACCAGCCACAATTATCAAAACTTTTTTGCAGTGCCAAGCACAATT-AAAAAACCATATTAATAGATAGGACCGTCCCTCTTCATCCAAAAGGCGCACGCAAGA---CCCCCCCCCCCCCTAACCTCTAAGCACAAAAACTAAATAGCCTCACTATACTCA--------CCCAGAAGTCTGCTCTAGATCTTCCTTAGAGAATTCTACCATTGGAGCGCTTAAATGAGTAAAAGCCACACTACTCGTAATGTCTGAAGGAGCCAACCTATATCTCACTAAATAACGCTCCT-CCGGCAGTAAAAGAACGTCTAAAGACAAAACGGGGGGAATC
>M00505_AKTM7
AAATAACATAAAATCGTTTGCACCCCCAAACACAGCCTAAACCATAATACTTAAACCTTGAAAAGTAGACTCTTTTATAACATCTTGTCAATAAACAAACATAATCATCACAATTACCAAAACTTTTTAACTGCACCAGCCACAATTATCAAAACTTTTTTACAGTKCCAAGCACAATT-AAAAAACCATATTAATAGATAGGACCGTCCCTCTTCATCCAAAAGGCGCACGCAAGA-----CCCCCCCCCCCTAACCTCTAAGCACAAAAACTAAATAGCCTCACTATACTCA--------CCCAGAAGTCTGCTCTAGATCTTCCTTAGAGAATTCTACCATTGGAGCGCTTAAATGAGTAAAAGCCACACTACTCGTA-------------------------------------------------------------------------------------
>Montipora_danae
AAATAACATAAAATCGTTTGCACCCCCAAACACAGCCTAAACCATAATACTTAAACCTTGAAAAGTAGACTCTTTTATAACATCTTGTCAATAAACAAACATAATCATCACAATTACCAAAACTTTTTAACTGCACCAGCCACAATTATCAAAACTTTTTTACAGTGCCAAGCACAATT-AAAAAACCATATTAATAGATAGGACCGTCCCTCTTCATCCAAAAGGCGCACGCAAGA----CCCCCCCCCCCCTAACCTCTAAGCACAAAAACTAAATAGCCTCACTATACTCA--------CCCAGAAGTCTGCTCTAGATCTTCCTTAGAGAATTCTACCATTGGAGCGCTTAAATGAGTAAAAGCCACACTACTCGTAATGTCTGAAGGAGCCAACCTATATCTCACTAAATAACGCTCTT-CCGGCAGTAAAAGAACGTCTAAAGACAAAACGGGGGGAATC
>McapCR-55-2-T7_D07
AAATAACATAAAATCGTTTGCACCCTCAAACACAGCCTAAACCATAATACTTAAACCTTGAAAAGTAGACTCTTTTATAACATCTTGTCAATAAACAAACATAATCATCACAATTACCAAAACTTTTTAACTGCACCAGCCACAATTATCAAAACTTTTTTACAGTGCCAAGCACAATTAAAAAAACCATATTAATAGATAGGACCGTCCCTCTTCATCCAAAAGGCGCACGCAAGA----CCCCCCCCCCCCTAACCTCTAAGCACAAAAACTAAATAGCCTCACTATACTCA--------CCCAGAAGTCTGCTCTAGATCTTCCTTAGAGAATTCTACCATTGGAGCGCTTAAATGAGTAAAAGCCACACTACTCGTAATGTCTGAAGGAGCCAACCTATATCTCACTAAATAACGCTCTTCCCGGCAGTAAAAGAACGTCTAAAGACAAAACGGGGGGAATC
>McapCR-33-5-T7_E06
AAATAACATAAAATCGTTTGCACCCTCAAACACAGCCTAAACCATAATACTTAAACCTTGAAAAGTAGACTCTTTTATAACATCTTGTCAATAAACAAACATAATCATCACAATTACCAAAACTTTTTAACTGCACCAGCCACAATTATCAAAACTTTTTTACAGTGCCAAGCACAATT-AAAAAACCATATTAATAGATAGGACCGTCCCTCTTCATCCAAAAGGCGCACGCAAGA--CCCCCCCCCCCCCCTAACCTCTAAGCACAAAAACTAAATAGCCTCACTATACTCA--------CCCAGAAGTCTGCTCTAGATCTTCCTTAGAGAATTCTACCATTGGAGCGCTTAAATGAGTAAAAGCCACACTACTCGTAATGTCTGAAGGAGCCAACCTATATCTCACTAAATAACGCTCTT-CCGGCAGTAAAAGAACGTCTAAAGACAAAACGGGGGGAATC
>Montipora_verrucosa
AAATAACATAAAATCGTTTGCACCCCCAAACACAGCCTAAACCATAATACTTAAACCTTGAAAAGTAGACTCTTTTATAACATCTTGTCAATAAACAAACATAATCATCACAATTACCAAAACTTTTTAACTGCACCAGCCACAATTATCAAAACTTTTTTACAGTGCCAAGCACAATT-AAAAAACCATATTAATAGATAGGACCGTCCCTCTTCATCCAAAAGGCGCACGCAAGA----CCCCCCCCCCCCTAACCTCTAAGCACAAAAACTAAATAGCCTCACTATACTCA--------CCCAGAAGTCTGCTCTAGATCTTCCTTAGAGAATTCTACCATTGGAGCGCTTAAATGAGTAAAAGCCACACTACTCGTAATGTCTGAAGGAGCCAACCTATATCTCACTAAATAACGCTCTT-CCGGCAGTAAAAGAACGTCTAAAGACAAAACGGGGGGAATC
>Montipora_capitata
AAATAACATAAAATCGTTTGCACCCCCAAACACAGCCTAAACCATAATACTTAAACCTTGAAAAGTAGACTCTTTTATAACATCTTGTCAATAAACAAACATAATCATCACAATTACCAAAACTTTTTAACTGCACCAGCCACAATTATCAAAACTTTTTTACAGTGCCAAGCACAATT-AAAAAACCATATTAATAGATAGGACCGTCCCTCTTCATCCAAAAGGCGCACGCAAGA----CCCCCCCCCCCCTAACCTCTAAGCACAAAAACTAAATAGCCTCACTATACTCA--------CCCAGAAGTCTGCTCTAGATCTTCCTTAGAGAATTCTACCATTGGAGCGCTTAAATGAGTAAAAGCCACACTACTCGTAATGTCTGAAGGAGCCAACCTATATCTCACTAAATAACGCTCTT-CCGGCAGTAAAAGAACGTCTAAAGACAAAACGGGGGGAATC
>McapCR-33-8-T7_H06
AAATAACATAAAATCGTTTGCACCCCCAAACACAGCCTAAACCATAATACTTAAACCTTGAAAAGTAGACTCTTTTATAACATCTTGTCAATAAACAAACATAATCATCACAATTACCAAAACTTTTTAACTGCACCAGCCACAATTATCAAAACTTTTTTACAGTGCCAAGCACAATT-AAAAAACCATATTAATAGATAGGACCGTCCCTCTTCATCCAAAAGGCGCACGCAAGA---CCCCCCCCCCCCCTAACCTCTAAGCACAAAAACTAAATAGCCTCACTATACTCA--------CCCAGAAGTCTGCTCTAGATCTTCCTTAGAGAATTCTACCATTGGAGCGCTTAAATGAGTAAAAGCCACACTACTCGTAATGTCTGAAGGAGCCAACCTATATCTCACTAAATAACGCTCTT-CCGGCAGTAAAAGAACGTCTAAAGACAAAACGGGGGGAATC
>McapCR-33-6-T7_F06
AAATAACATAAAATCGTTTGCACCCCCAAACACAGCCTAAACCATAATACTTAAACCTTGAAAAGTAGACTCTTTTATAACATCTTGTCAATAAACAAACATAATCATCACAATTACCAAAACTTTTTAACTGCACCAGCCACAATTATCAAAACTTTTTTACAGTGCCAAGCACAATT-AAAAAACCATATTAATAGATAGGACCGTCCCTCTTCATCCAAAAGGCGCACGCAAGA-CCCCCCCCCCCCCCCTAACCTCTAAGCACAAAAACTAAATAGCCTCACTATACTCA--------CCCAGAAGTCTGCTCTAGATCTTCCTTAGAGAATTCTACCATTGGAGCGCTTAAATGAGTAAAAGCCACACTACTCGTAATGTCTGAAGGAGCCAACCTATATCTCACTAAATAACGCTCTT-CCGGCAGTAAAAGAACGTCTAAAGACAAAACGGGGGGAATC
>McapCR-33-2-T7_B06
AAATAACATAAAATCGTTTGCACCCCCAAACACAGCCTAAACCATAATACTTAAACCTTGAAAAGTAGACTCTTTTATAACATCTTGTCAATAAACAAACATAATCATCACAATTACCAAAACTTTTTAACTGCACCAGCCACAATTATCAAAACTTTTTTACAGTGCCAAGCACAATT-AAAAAACCATATTAATAGATAGGACCGTCCCTCTTCATCCAAAAGGCGCACGCAAGA--CCCCCCCCCCCCCCTAACCTCTAAGCACAAAAACTAAATAGCCTCACTATACTCA--------CCCAGAAGTCTGCTCTAGATCTTCCTTAGAGAATTCTACCATTGGAGCGCTTAAATGAGTAAAAGCCACACTACTCGTAATGTCTGAAGGAGCCAACCTATATCTCACTAAATAACGCTCTT-CCGGCAGTAAAAGAACGTCTAAAGACAAAACGGGGGGAATC
>McapCR-32-6-T7_D05
AAATAACATAAAATCGTTTGCACCCCCAAACACAGCCTAAACCATAATACTTAAACCTTGAAAAGTAGACTCTTTTATAACATCTTGTCAATAAACAAACATAATCATCACAATTACCAAAACTTTTTAACTGCACCAGCCACAATTATCAAAACTTTTTTACAGTGCCAAGCACAATT-AAAAAACCATATTAATAGATAGGACCGTCCCTCTTCATCCAAAAGGCGCACGCAAGA---CCCCCCCCCCCCCTAACCTCTAAGCACAAAAACTAAATAGCCTCACTATACTCA--------CCCAGAAGTCTGCTCTAGATCTTCCTTAGAGAATTCTACCATTGGAGCGCTTAAATGAGTAAAAGCCACACTACTCGTAATGTCTGAAGGAGCCAACCTATATCTCACTAAATAACGCTCTT-CCGGCAGTAAAAGAACGTCTAAAGACAAAACGGGGGGAATC
>McapCR-55-5-T7_G07
AAATAACATAAAATCGTTTGCACCCTCAAACACAGCCTAAACCATAATACTTAAACCTTGAAAAGTAGACTCTTTTATAACATCTTGTCAATAAACAAACATAATCATCACAATTACCAAAACTTTTTAACTGCACCAGCCACAATTATCAAAACTTTTTTACAGTGCCAAGCACAATTAAAAAAACCATATTAATAGATAGGACCGTCCCTCTTCATCCAAAAGGCGCACGCAAGA---------CCCCCCCTAACCTCTAAGCACAAAAACTAAATAGCCTCACTATACTCACTTACGAGCCCAGAAGTCTGCTCTAGATCTCCCTTAGAGAATTCTACCATTGGAGCGCTTAAATGAGTAAAAGCCACACTACTCGTAATGTCTGAAGGAGCCAACCTATATCTCACTAAATAACGCTCTTCCCGGCAGTAAAAGAACGTCTAAAGACAAAACGGGGGGAATC
>McapCR-55-6-T7_H07
GAATAACATAAAATCGTTTGCACCCTCAAACACAGCCTAAACCATAATACTTAAACCTTGAAAAGTAGACTCTTTTATAACATCTTGTCAATAAACAAACATAATCATCACAATTACCAAAACTTTTTAACTGCACCAGCCACAATTATCAAAACTTTTTTACAGTGCCAAGCACAATTAAAAAAACCATATTAATAGATAGGACCGTCCCTCTTCATCCAAAAGGCGCACGCAAGA---------CCCCCCCTAACCTCTAAGCACAAAAACTAAATAGCCTCACTATACTCACTTACGAGCCCAGAAGTCTGCTCTAGATCTCCCTTAGAGAATTCTACCATTGGAGCGCTTAAATGAGCAAAAGCCACACTACTCGTAATGTCTGAAGGAGCCAACCTATATCTCACTAAATAACGCTCTTCCCGGCAGTAAAAGAACGTCTAAAGACAAAACGGGGGGAATC
>McapCR-32-8-M13R_F07
AAATAACATAAAATCGTTTGCACCCTCAAACACAGCCTAAACCATAATACTTAAACCCTGAAAAGTAGACTCTTTTATAACATCTTGTCAATAAACAAACGTAATCATCACAATTACCAAAACTTTTTAACTGCACCAGCCACAATTATCAAAACTTTTTTACAGTGCCAAGCACAATTAAAAAAACCATATTAATAGATAGGACCGTCCCTCTTCATCCAAAAGGCGCACGCAAGA---------CCCCCCCTAACCTCTAAGCACAAAAACTAAATAGCCTCACTATACTCACTTACGAGCCCAGAAGTCTGCTCTAGATCTCCCTTAGAGAATTCTACCATTGGAGCGCTTAAATGAGTAAAAGCCACACTACTCGTAATGTCTGAAGGAGCCAACCTATATCTCACTAAATAACGCTCTTCCCGGCAGTAAAAGAACGTCTAAAGACAAAACGGGGGGAATC
>McapCR-33-9-T7_A07
AAATAACATAAAATCGTTTGCACCCTCAAACACAGCCTAAACCATAATACTTAAACCTTGAAAAGTAGACTCTTTTATAACATCTTGTCAATAAACAAACATAATCATCACAATTACCAAAACTTTTTAACTGCACCAGCCACAATTATCAAAACTTTTTTACAGTGCCAAGCACAATTAAAAAAACCATATTAATAGATAGGACCGTCCCTCTTCATCCAAAAGGCGCACGCAAGA---------CCCCCCCTAACCTCTAAGCACAAAAACTAAATAGCCTCACTATACTCACTTACGAGCCCAGAAGTCTGCTCTAGATCTCCCTTAGAGAATTCTACCATTGGAGCGCTTAAATGAGTAAAAGCCACACTACTCGTAATGTCTGAAGGAGCCAACCTATATCTCACTAAATAACGCTCTT-CCGGCAGTAAAAGAACGTCTAAAGACAAAACGGGGGGAATC
>McapCR-32-3-M13R_H06
AAATAACATAAAATCGTTTGCACCCCCAAACACAGCCTAAACCATAATACTTAAACCTTGAAAAGTAGACTCTTTTATAACATCTTGTCAATAAACAAACATAATCATCACAATTACCAAAACTTTTTAACTGCACCAGCCACAATTATCAAAACTTTTTTACAGTGCCAAGCACAATT-AAAAAACCATATTAATAGATAGGACCGTCCCTCTTCATCCAAAAGGCGCACGCAAGA---------CCCCCCCTAACCTCTAAGCACAAAAACTAAATAGCCTCACTATACTCACTTACGAGCCCAGAAGTCTGCTCTAGATCTCCCTTAGAGAATTCTACCATTGGAGCGCTTAAATGAGTAAAAGCCACACTACTCGTAATGTCTGAAGGAGCCAACCTATATCTCACTAAATAACGCTCTTCCCGGCAGTAAAAGAACGTCTAAAGACAAAACGGGGGGAATC
>McapCR-55-3-M13R_E09
AAATAACATAAAATCGTTTGCACCCCCAAACACAGCCTAAACCATAATACTTAAACCTTGAAAAGTAGACTCTTTTATAACATCTTGTCAATAAACAAACATAATCATCACAATTACCAAAACTTTTTAACTGCACCAGCCACAATTATCAAAACTTTTTTACAGTGCCAAGCACAATTAAAAAAACCATATTAATAGATAGGACCGTCCCTCTTCATCCAAAAGGCGCACGCAAGA---------CCCCCCCTAACCTCTAAGCACAAAAACTAAATAGCCTCACTATACTCACTTACGAGCCCAGAAGTCTGCTCTAGATCTCCCTTAGAGAATTCTACCATTGGAGCGCTTAAATGAGTAAAAGCCACACTACTCGTAATGTCTGAAGGAGCCAACCTATATCTCACTAAATAACGCTCTTCCCGGCAGTAAAAGAACGTCTAAAGACAAAACGGGGGGAATC
>McapCR-32-7-M13R_E07
AAATAACATAAAATCGTTTGCACCCTCAAACACAGCCTAAACCATAATACTTAAACCTTGAAAAGTAGACTCTTTTATAACATCTTGTCAATAAACAAACATAATCATCACAATTACCAAAACTTTTTAACTGCGCCAGCCACAATTATCAAAACTTTTTTACAGTGCCAAGCACAATTAAAAAAGCCATATTAATAGATAGGACCGTCCCTCTTCATCCAAAAGGCGCACGCAAGA---------CCCCCCCTAACCTCTAAGCACAAAAACTAAATAGCCTCACTATACTCACTTACGAGCCCAGAAGTCTGCTCTAGATCTCCCTTAGAGAATTCTACCATTGGAGCGCTTAAATGAGTAAAAGCCACACTACTCGTAATGTCTGAAGGAGCCAACCTATATCTCACTAAATAACGCTCTTCCCGGCAGTAAAAGAACGTCTAAAGACAAAACGGGGGGAATC
>McapCR-32-5-M13R_C07
AAATAACATAAAATCGTTTGCACCCTCAAACACAGCCTAAACCATAATACTTAAACCTTGAAAAGTAGACTCTTTTATAACATCTTGTCAATAAACAAACATAATCATCACAATTACCAAAACTTTTTAACTGCACCAGCCACAATTATCAAAACTTTTTTACAGTACCAAGCACAATTAAAAAAACCATATTAATAGATAGGACCGTCCCTCTTCATCCAAAAGGCGCACGCAAGA---------CCCCCCCTAACCTCTAAGCACAAAAACTAAATAGCCTCACTATACTCACTTACGAGCCCAGAAGTCTGCTCTAGATCTCCCTTAGAGAATTCTACCATTGGAGCGCTTAAATGAGTAAAAGCCACACTACTCGTAATGTCTGAAGGAGCCAACCTATATCTCACTAAATAACGCTCTTCCCGGCAGTAAAAGAACGTCTAAAGACAAAACGGGGGGAATC
>McapCR-55-8-T7_B08
AAATAACATAAAATCGTTTGCACCCTCAAACACAGCCTAAACCATAATACTTAAACCTTGAAAAGTAGACTCTTTTATAACATCTTGTCAATAAACAAACATAATCATCACAATTACCAAAACTTTTTAACTGCACCAGCCACAATTATCAAAACTTTTTTACAGTGCCAAGCACAATTAAAAAAACCATATTAATAGATAGGACCGTCCCTCTTCATCCAAAAGGCGCACGCAAGA---------CCCCCCCTAACCTCTAAGCACAAAAACTAAATAGCCTCACTATACTCACTTACGAGCCCAGAAGTCTGCTCTAGATCTCCCTTAGAGAATTCTACCATTGGAGCGCTTAAATGAGTAAAAGCCACACTACTCGTAATGTCTGAAGGAGCCAACCTATATCTCACTAAATAACGCTCTTCCCGGCAGTAAAAGAACGTCTAAAGACAAAACGGGGGGAATC
>McapCR-32-9-M13R_G07
AAATAACATAAAATCGTTTGCACCCTCAAACACAGCCTAAACCATAATACTTAAACCTTGAAAAGTAGACTCTTTTATAACATCTTGTCAATAAACAAACATAATCATCACAATTACCAAAACTTTTTAACTGCACCAGCCACAATTATCAAAACTTTTTTACAGTGCCAAGCACAATTAAAAAAACCATATTAATAGATAGGACCGTCCCTCTTCATCCAAAAGGCGCACGCAAGA---------CCCCCCCTAACCTCTAAGCACAAAAACTAAATAGCCTCACTATACTCACTTACGAGCCCAGAAGTCTGCTCTAGATCTCCCTTAGAGAATTCTACCATTGGAGCGCTTAAATGAGTAAAAGCCACACTACTCGTAATGTCTGAAGGAGCCAACCTATATCTCACTAAATAACGCTCTTCCCGGCAGTAAAAGAACGTCTAAAGACAAAACGGGGGGAATC
>McapCR-32-10-T7_H05
AAATAACATAAAATCGTTTGCACCCTCAAACACAGCCTAAACCATAATACTTAAACCTTGAAAAGTAGACTCTTTTATAACATCTTGTCAATAAACAAACATAATCATCACAATTACCAAAACTTTTTAACTGCACCAGCCACAATTATCAAAACTTTTTTACAGTGCCAAGCACAATTAAAAAAACCATATTAATAGATAGGACCGTCCCTCTTCATCCAAAAGGCGCACGCAAGA---------CCCCCCCTAACCTCTAAGCACAAAAACTAAATAGCCTCACTATACTCACTTACGAGCCCAGAAGTCTGCTCTAGATCTCCCTTAGAGAATTCTACCATTGGAGCGCTTAAATGAGTAAAAGCCACACTACTCGTAATGTCTGAAGGAGCCAACCTATATCTCACTAAATAACGCTCTT-CCGGCAGTAAAAGAACGTCTAAAGACAAAACGGGGGGAATC
>McapCR-32-2-T7_H04
AAATAACATAAAATCGTTTGCACCCTCAAACACAGCCTAAACCATAATACTTAAACCTTGAAAAGTAGACTCTTTTATAACATCTTGTCAATAAACAAACATAATCATCACAATTACCAAAACTTTTTAACTGCACCAGCCACAATTATCAAAACTTTTTTACAGTGCCAAGCACAATTAAAAAAACCATATTAATAGATAGGACCGTCCCTCTTCATCCAAAAGGCGCACGCAAGA---------CCCCCCCTAACCTCTAAGCACAAAAACTAAATAGCCTCACTATACTCACTTACGAGCCCAGAAGTCTGCTCTAGATCTCCCTTAGAGAATTCTACCATTGGAGCGCTTAAATGAGTAAAAGCCACACTACTCGTAATGTCTGAAGGAGCCAACCTATATCTCACTAAATAACGCTCTTCCCGGCAGTAAAAGAACGTCTAAAGACAAAACGGGGGGAATC
>McapCR-32-4-T7_B05
AAATAACATAAAATCGTTTGCACCCTCAAACACAGCCTAAACCATAATACTTAAACCTTGAAAAGTAGACTCTTTTATAACATCTTGTCAATAAACAAACATAATCATCACAATTACCAAAACTTTTTAACTGCACCAGCCACAATTATCAAAACTTTTTTACAGTGCCAAGCACAATTAAAAAAACCATATTAATAGATAGGACCGTCCCTCTTCATCCAAAAGGCGCACGCAAGA---------CCCCCCCTAACCTCTAAGCACAAAAACTAAATAGCCTCACTATACTCACTTACGAGCCCAGAAGTCTGCTCTAGATCTCCCTTAGAGAATTCTACCATTGGAGCGCTTAAATGAGTAAAAGCCACACTACTCGTAATGTCTGAAGGAGCCAACCTATATCTCACTAAATAACGCTCTTCCCGGCAGTAAAAGAACGTCTAAAGACAAAACGGGGGGAATC
>McapCR-55-10-M13R_D10
AAATAACATAAAATCGTTTGCACCCTCAAACACAGCCTAAACCATAATACTTAAACCTTGAAAAGTAGACTCTTTTATAACATCTTGTCAATAAACAAACATAATCATCACAATTACCAAAACTTTTTAACTGCACCAGCCACAATTATCAAAACTTTTTTACAGTGCCAAGCACAATTAAAAAAACCATATTAATAGATAGGACCGTCCCTCTTCATCCAAAAGGCGCACGCAAGA---------CCCCCCCTAACCTCTAAGCACAAAAACTAAATAGCCTCACTATACTCACTTACGAGCCCAGAAGTCTGCTCTAGATCTCCCTTAGAGAATTCTACCATTGGAGCGCTTAAATGAGTAAAAGCCACACTACTCGTAATGTCTGAAGGAGCCAACCTATATCTCACTAAATAACGCTCTTCCCGGCAGTAAAAGAACGTCTAAAGACAAAACGGGGGGAATC
>McapCR-55-1-M13R_C09
AAATAACATAAAATCGTTTGCACCCTCAAACACAGCCTAAACCATAATACTTAAACCTTGAAAAGTAGACTCTTTTATAACATCTTGTCAATAAACAAACATAATCATCACAATTACCAAAACTTTTTAACTGCACCAGCCACAATTATCAAAACTTTTTTACAGTGCCAAGCACAATTAAAAAAACCATATTAATAGATAGGACCGTCCCTCTTCATCCAAAAGGCGCACGCAAGA---------CCCCCCCTAACCTCTAAGCACAAAAACTAAATAGCCTCACTATACTCACTTACGAGCCCAGAAGTCTGCTCTAGATCTCCCTTAGAGAATTCTACCATTGGAGCGCTTAAATGAGTAAAAGCCACACTACTCGTAATGTCTGAAGGAGCCAACCTATATCTCACTAAATAACGCTCTTCCCGGCAGTAAAAGAACGTCTAAAGACAAAACGGGGGGAATC
>McapCR-55-7-M13R_A10
AAATAACATAAAATCGTTTGCACCCTCAAACACAGCCTAAACCATAATACTTAAACCTTGAAAAGTAGACTCTTTTATAACATCTTGTCAATAAACAAACATAATCATCACAATTACCAAAACTTTTTAACTGCACCAGCCACAATTATCAAAACTTTTTTACAGTGCCAAGCACAATTAAAAAAACCATATTAATAGATAGGACCGTCCCTCTTCATCCAAAAGGCGCACGCAAGA---------CCCCCCCTAACCTCTAAGCACAAAAACTAAATAGCCTCACTATACTCACTTACGAGCCCAGAAGTCTGCTCTAGATCTCCCTTAGAGAATTCTACCATTGGAGCGCTTAAATGAGTAAAAGCCACACTACTCGTAATGTCTGAAGGAGCCAACCTATATCTCACTAAATAACGCTCTTCCCGGCAGTAAAAGAACGTCTAAAGACAAAACGGGGGGAATC
>McapCR-55-9-M13R_C10
AAATAACATAAAATCGTTTGCACCCTCAAACACAGCCTAAACCATAATACTTAAACCTTGAAAAGTAGACTCTTTTATAACATCTTGTCAATAAACAAACATAATCATCACAATTACCAAAACTTTTTAACTGCACCAGCCACAATTATCAAAACTTTTTTACAGTGCCAAGCACAATTAAAAAAACCATATTAATAGATAGGACCGTCCCTCTTCATCCAAAAGGCGCACGCAAGA---------CCCCCCCTAACCTCTAAGCACAAAAACTAAATAGCCTCACTATACTCACTTACGAGCCCAGAAGTCTGCTCTAGATCTCCCTTAGAGAATTCTACCATTGGAGCGCTTAAATGAGTAAAAGCCACACTACTCGTAATGTCTGAAGGAGCCAACCTATATCTCACTAAATAACGCTCTTCCCGGCAGTAAAAGAACGTCTAAAGACAAAACGGGGGGAATC
>Montipora_florida
AAATAACATAAAATCGTTTGCACCCCCAAACACAGCCTAAACCATAATACTTAAACCTTGAAAAGTAGACTCTTTTATAACATCTTGTCAATAAACAAACATAATCATCACAATTACCAAAACTTTTTAACTGCACCAGCCACAATTATCAAAACTTTTTTACAGTGCCAAGCACAATT-AAAAAACCATATTAATAGATAGGACCGTCCCTCTTCATCCAAAAGGCGCACGCAAGA----------CCCCCTTAGCCTCTAAGCACAAAAACTAAATAGCCTCACTATACTCACTTACGAGCCCAGAAGTCTGCTCTAGATCTTCCTTAGAGAATTCTACCATTGGAGCACTTAAATGAGTAAAAGCCACACTACTCGTAATGTCTGAAGGAGCCAACCTATATCTCACTAAATAACGCTCTT-CCGGCAGTAAAAGAACGTCTAAAGACAAAACGGGGGGAATC
>Montipora_delicatula
AAATAACATAAAATCGTTTGCACCCCCAAACACAGCCTAAACCATAATACTTAAACCTTGAAAAGTAGACTCTTTTATAACATCTTGTCAATAAACAAACATAATCATCACAATTACCAAAACTTTTTAACTGCACCAGCCACAATTATCAAAACTTTTTTACAGTGCCAAGCACAATT-AAAAAACCATATTAATAGATAGGACCGTCCCTCTTCACCCAAAAGGCGCACGCAAGA----------CCCCCTTAACCTCTAAGCACAAAAACTAAATAGCCTCACTATACTCACTTACGAGCCCAGAAGTCTGCTCTAGATCTTCCTTAGAGAATTCTACCATTGGAGCACTTAAATGAGTAAAAGCCACACTACTCGTAATGTCTGAAGGAGCCAACCTATATCTCACTAAATAACGCTCTT-CCGGCAGTAAAAGAACGTCTAAAGACAAAACGGGGGGAATC
>Montipora_altasepta
AAATAACATAAAATCGTTTGCACCCCCAAACACAGCCTAAACCATAATACTTAAACCTTGAAAAGTAGACTCTTTTATAACATCTTGTCAATAAACAAACATAATCATCACAATTACCAAAACTTTTTAACTGCACCAGCCACAATTATCAAAACTTTTTTACAGTGCCAAGCACAATT-AAAAAACCATATTAATAGATAGGACCGTCCCTCTTCATCCAAAAGGCGCACGCAAGA----------CCCCCTTAACCTCTAAGCACAAAAACTAAACAGCCTCACTATACTCACTTACGAGCCCAGAAGTCTGCTCTAGATCTTCCTTAGAGAATTCTACCATTGGAGCACTTAAATGAGTAAAAGCCACACTACTCGTAATGTCTGAAGGAGCCAACCTATATCTCACTAAATAACGCTCTT-CCGGCAGTAAAAGAACGTCTAAAGACAAAACGGGGGGAATC
>Montipora_aequituberculata
AAATAACATAAAATCGTTTGCACCCCCAAACACAGCCTAAACCATAATACTTAAACCTTGAAAAGTAGACTCTTTTATAACATCTTGTCAATAAACAAACATAATCATCACAATTACCAAAACTTTTTAACTGCACCAGCCACAATTATCAAAACTTTTTTACAGTGCCAAGCACAATT-AAAAAACCATATTAATAGATAGGACCGTCCCTCTTCATCCAAAAGGCGCACGCAAGA----------CCCCCTTAACCTCTAAGCACAAAAACTAAACAGCCTCACTATACTCACTTACGAGCCCAGAAGTCTGCTCTAGATCTTCCTTAGAGAATTCTACCATTGGAGCACTTAAATGAGTAAAAGCCACACTACTCGTAATGTCTGAAGGAGCCAACCTATATCTCACTAAATAACGCTCTT-CCGGCAGTAAAAGAACGTCTAAAGACAAAACGGGGGGAATC
>Montipora_verrilli
AAATAACATAAAATCGTTTGCACCCCCAAACACAGCCTAAACCATAATACTTAAACCTTGAAAAGTAGACTCTTTTATAACATCTTGTCAATAAACAAACATAATCATCACAATTACCAAAACTTTTTAACTGCACCAGCCACAATTATCAAAACTTTTTTACAGTGCCAAGCACAATT-AAAAAACCATATTAATAGATAGGACCGTCCCTCTTCATCCAAAAGGCGCACGCAAGA----------CCCCCTTAACCTCTAAGCACAAAAACTAAACAGCCTCACTATACTCACTTACGAGCCCAGAAGTCTGCTCTAGATCTTCCTTAGAGAATTCTACCATTGGAGCACTTAAATGAGTAAAAGCCACACTACTCGTAATGTCTGAAGGAGCCAACCTATATCTCACTAAATAACGCTCTT-CCGGCAGTAAAAGAACGTCTAAAGACAAAACGGGGGGAATC
>Montipora_patula
AAATAACATAAAATCGTTTGCACCCCCAAACACAGCCTAAACCATAATACTTAAACCTTGAAAAGTAGACTCTTTTATAACATCTTGTCAATAAACAAACATAATCATCACAATTACCAAAACTTTTTAACTGCACCAGCCACAATTATCAAAACTTTTTTACAGTGCCAAGCACAATT-AAAAAACCATATTAATAGATAGGACCGTCCCTCTTCATCCAAAAGGCGCACGCAAGA----------CCCCCTTAACCTCTAAGCACAAAAACTAAACAGCCTCACTATACTCACTTACGAGCCCAGAAGTCTGCTCTAGATCTTCCTTAGAGAATTCTACCATTGGAGCACTTAAATGAGTAAAAGCCACACTACTCGTAATGTCTGAAGGAGCCAACCTATATCTCACTAAATAACGCTCTT-CCGGCAGTAAAAGAACGTCTAAAGACAAAACGGGGGGAATC
>Montipora_hispida
AAATAACATAAAATCGTTTGCACCCCCAAACACAGCCTAAACCATAATACTTAAACCTTGAAAAGTAGACTCTTTTATAACATCTTGTCAATAAACAAACATAATCATCACAATTACCAAAACTTTTTAACTGCACCAGCCACAATTATCAAAACTTTTTTACAGTGCCAAGCACAATT-AAAAAACCATATTAATAGATAGGACCGTCCCTCTTCATCCAAAAGGCGCACGCAAGA----------CCCCCTTAACCTCTAAGCACAAAAACTAAACAGCCTCACTATACTCACTTACGAGCCCAGAAGTCTGCTCTAGATCTTCCTTAGAGAATTCTACCATTGGAGCACTTAAATGAGTAAAAGCCACACTACTCGTAATGTCTGAAGGAGCCAACCTATATCTCACTAAACAACGCTCTT-CCGGCAGTAAAAGAACGTCTAAAGACAAAACGGGGGGAATC
>Montipora_capricornis
AAATAACATAAAATCGTTTGCACCCCCAAACACAGCCTAAACCATAATACTTAAACCTTGAAAAGTAGACTCTTTTATAACATCTTGTCAATAAACAAACATAATCATCACAATTACCAAAACTTTTTAACTGCACCAGCCACAATTATCAAAACTTTTTTACAGTGCCAAGCACAATT-AAAAAACCATATTAATAGATAGGACCGTCCCTCTTCATCCAAAAGGCGCACGCAAGA---------CCCCCCCTAACCTCTAAGCACAAAAACTAAATAGCCTCACTATACTCACTTACGAGCCCAGAAGTCTGCTCTAGATCTTCCTTAGAGAATTCTACCATTGGAGCACTTAAATGAATAAAAGCCTCACTACTCGTAATGTCTGAAGGAGCCAACCTATCTCTCACTAAATAACGCCCTT-CCGGCAGTAAAAGAACGTCTAAAGACAAAACGGGGGGAATC
>Montipora_stellata
AAATAACATAAAATCGTTTGCACCCCCAAACACAGCCTAAACCATAATACTTAAACCTTGAAAAGTAGACTCTTTTATAACATCTTGTCAATAAACAAACATAATCATCACAATTACCAAAACTTTTTAACTGCACCAGCCACAATTATCAAAACTTTTTTACAGTGCCAAGCACAATT-AAAAAACCATATTAATAGATAGGACCGTCCCTCTTCATCCAAAAGGCGCACGCAAGA----------CCCCCTTAACCTCTAAGCACAAAAACTAAATAGCCTCACTATACTCACTTACGAGCCCAGAAGTCTGCTCTAGATCTTCCTTAGAGAATTCTACCACTGGAGCACTTAAATGAGTAAAAGCCACACTACTCGTAATGTCTGAAGGAGCCAACCTATATCTCACTAAATAACGCTCTT-CCGGCAGTAAAAGAACGTCTAAAGACAAAACGGGGGGAGTC
>Montipora_undata
AAATAACATAAAATCGTTTGCACCCCCAAACACAGCCTAAACCATAACACTTAAACCTTGAAAAGTAGACTCTTTTATAACATCTTGTCAATAAACAAACATAATCATCACAATTACCAAAACTTTTTAACTGCACCAGCCACAATTATCAAAACTTTTTTACAGTGCCAAGCACAATT-AAAAAACCATATTAATAGATAGGACCGTCCCTCTTCATCCAAAAGGCGCACGCAAGA----------CCCCCCTAACCTCTAAGCACAAAAACTAAATAGCCCCACTATACTCACTTACGAGCCCAGAAGTCTGCCCTAGATCTTCCTTAGAGAATTCTACCATTGGAGCACTTAAATGAGTAAAAGCCACACTACTCGTAATGTCTGAAGGAGCCAACCTATATCTCACTAAATAACGCTCTT-CCGGCAGTAAAAGAACGTCTAAAGACAAAACGGGGGGAATC
>Montipora_gaimardi
AAATAACATAAAATCGTTTGCACCCCCAAACACAGCCTAAACCATAACACTTAAACCTTGAAAAGTAGACTCTTTTATAACATCTTGTCAATAAACAAACATAATCATCACAATTACCAAAACTTTTTAACTGCACCAGCCACAATTATCAAAACTTTTTTACAGTGCCAAGCACAATT-AAAAAACCATATTAATAGATAGGACCGTCCCTCTTCATCCAAAAGGCGCACGCAAGA----------CCCCCCTAACCTCTAAGCACAAAAACTAAATAGCCCCACTATACTCACTTACGAGCCCAGAAGTCTGCCCTAGATCTTCCTTAGAGAATTCTACCATTGGAGCACTTAAATGAGTAAAAGCCACACTACTCGTAATGTCTGAAGGAGCCAACCTATATCTCACTAAATAACGCTCTT-CCGGCAGTAAAAGAACGTCTAAAGACAAAACGGGGGGAATC
>Montipora_angulata
AAATAACATAAAATCGTTTGCACCCCCAAACACAGCCTAAACCATAACACTTAAACCTTGAAAAGTAGACTCTTTTATAACATCTTGTCAATAAACAAACATAATCATCACAATTACCAAAACTTTTTAACTGCACCAGCCACAATTATCAAAACTTTTTTACAGTGCCAAGCACAATT-AAAAAACCATATTAATAGATAGGACCGTCCCTCTTCATCCAAAAGGCGCACGCAAGA----------CCCCCCTAACCTCTAAGCACAAAAACTAAATAGCCCCACTATACTCACTTACGAGCCCAGAAGTCTGCCCTAGATCTTCCTTAGAGAATTCTACCATTGGAGCACTTAAATGAGTAAAAGCCACACTACTCGTAATGTCTGAAGGAGCCAACCTATATCTCACTAAATAACGCTCTT-CCGGCAGTAAAAGAACGTCTAAAGACAAAACGGGGGGAATC
>Montipora_cf_incrassata_TCLJ
AAATAACATAAAATCGTTTGCACCCCCAAACACAGCCTAAACCATAATACTTAAACCTTGAAAAGTAGACTCTTTTATAACATCTTGTCAATAAACAAACATAATCATCACAATTACCAAAACTTTTTAACTGCACCAGCCACAATTATCAAAACTTTTTTACAGTGCCAAGCACAATT-AAAAAACCATATTAATAGATAGGACCGTCCCTCTTCATCCAAAAGGCGCACGCAAGA----------CCCCCCTAACCTCTAAGCACAAAAACTAAATAGCCTCACTATACTCACTTACGAGCCCAGAAGTCTGCTCTAGATCTTCCTTAGAGAATTCTCCCATTGGAGCACTTAAATGAGTAAAAGCCACACTACTCGTAATGTCTGAAGGAGCCAACCTATATCTCACTAAATAACGCTCCT-CCGGCAGTAAAAGAACGTCTAAAGACAAAACGGGGGGAGTC
>Montipora_cactus
AAATAACATAAAATCGTTTGCACCCCCAAACACAGCCTAAACCATAATACTTAAACCTTGAAAAGTAGACTCTTTTATAACATCTTGTCAATAAACAAACATAATCATCACAATTACCAAAACTTTTTAACTGCACCAGCCACAATTATCAAAACTTTTTTACAGTGCCAAGCACAATT-AAAAAACCATATTAATAGATAGGACCGTCCCTCTTCATCCAAAAGGCGCACGCAAGA----------CCCCCCTAACCTCTAAGCACAAAAACTAAATAGCCTCACTATACTTACTTACGAGCCCAGAAGTCTGCTCTAGATCTTCCTTAGAGAATTCTACCATTGGAGCACTTAAATGAGTAAAAGCCACACTACTCGTAATGTCTGAAGGAGCCAACCTATATCTCACTAAATAACGCTCTT-CCGGCAGTAAAAGAACGTCTAAAGACAAAACGGGGGGAATC
>Montipora_mollis
AAATAACATAAAATCGTTTGCACCCCCAAACACAGCCTAAACCATAATACTTAAACCTTGAAAAGTAGACTCTTTTATAACATCTTGTCAATAAACAAACATAATCATCACAATTACCAAAACTTTTTAACTGCACCAGCCACAATTATCAAAACTTTTTTACAGTGCCAAGCACAATT-AAAAAACCATATTAATAGATAGGACCGTCCCTCTTCATCCAAAAGGCGCACGCAAGA----------CCCCCCTAACCTCTAAGCACAAAAACTAAATAGCCTCACTATACTCACTTACGAGCCCAGAAGTCTGCTCTAGATCTTCCTTAGAGAATTCTCCCATTGGAGCACTTAAATGAGTAAAAGCCACACTACTCGTAATGTCTGAAGGAGCCAACCTATATCTCACTAAATAACGCTCTT-CCGGCAGTAAAAGAACGTCTAAAGACAAAACGGGGGGAATC
>Montipora_hoffmeisteri
AAATAACATAAAATCGTTTGCACCCCCAAACACAGCCTAAACCATAATACTTAAACCTTGAAAAGTAGACTCTTTTATAACATCTTGTCAATAAACAAACATAATCATCACAATTACCAAAACTTTTTAACTGCACCAGCCACAATTATCAAAACTTTTTTACAGTGCCAAGCACAATT-AAAAAACCATATTAATAGATAGGACCGTCCCTCTTCATCCAAAAGGCGCACGCAAGA----------CCCCCCTAACCTCTAAGCACAAAAACTAAATAGCCTCACTATACTCACTTACGAGCCCAGAAGTCTGCTCTAGATCTTCCTTAGAGAATTCTCCCATTGGAGCACTTAAATGAGTAAAAGCCACACTACTCGTAATGTCTGAAGGAGCCAACCTATATCTCACTAAATAACGCTCTT-CCGGCAGTAAAAGAACGTCTAAAGACAAAACGGGGGGAATC
>Montipora_digitata
AAATAACATAAAATCGTTTGCACCCCCAAACACAGCCTAAACCATAATACTTAAACCTTGAAAAGTAGACTCTTTTATAACATCTTGTCAATAAACAAACATAATCATCACAATTACCAAAACTTTTTAACTGCACCAGCCACAATTATCAAAACTTTTTTACAGTGCCAAGCACAATT-AAAAAACCATATTAATAGATAGGACCGTCCCTCTTCATCCAAAAGGCGCACGCAAGA----------CCCCCCTAACCTCTAAGCACAAAAACTAAATAGCCTCACTATACTCACTTACGAGCCCAGAAGTCTGCTCTAGATCTTCCTTAGAGAATTCTCCCATTGGAGCACTTAAATGAGTAAAAGCCACACTACTCGTAATGTCTGAAGGAGCCAACCTATATCTCACTAAATAACGCTCTT-CCGGCAGTAAAAGAACGTCTAAAGACAAAACGGGGGGAATC
>Montipora_spongodes
AAATAACATAAAATCGTTTGCACCCCCAAACACAGCCTAAACCATAATACTTAAACCTTGAAAAGTAGACTCTTTTATAACATCTTGTCAATAAACAAACATAATCATCACAATTACCAAAACTTTTTAACTGCACCAGCCACAATTATCAAAACTTTTTTACAGTGCCAAGCACAATT-AAAAAACCATATTAATAGATAGGACCGTCCCTCTTCATCCAAAAGGCGCACGCAAGA----------CCCCCCTAACCTCTAAGCACAAAAACTAAATAGCCTCACTATACTCACTTACGAGCCCAGAAGTCTGCTCTAGATCTTCCTTAGAGAATTCTCCCATTGGAGCACTTAAATGAGTAAAAGCCACACTACTCGTAATGTCTGAAGGAGCCAACCTATATCTCACTAAATAACGCTCTT-CCGGCAGTAAAAGAACGTCTAAAGACAAAACGGGGGGAATC
>Montipora_flabellata
AAATAACATAAAATCGTTTGCACCCCCAAACACAGCCTAAACCATAATACTTAAACCTTGAAAAGTAGACTCTTTTATAACATCTTGTCAATAAACAAACATAATCATCACAATTACCAAAACTTTTTAACTGCACCAGCCACAATTATCAAAACTTTTTTACAGTGCCAAGCACAATT-AAAAAACCATATTAATAGATAGGACCGTCCCTCTTCATCCAAAAGGCGCACGCAAGA----------CCCCCCTAACCTCTAAGCACAAAAACTAAATAGCCTCACTATACTCACTTACGAGCCCAGAAGTCTGCTCTAGATCTTCCTTAGAGAATTCTACCATTGGAGCACTTAAATGAGTAAAAGCCACACTACTCGTAATGTCTGAAGGAGCCAACCTATATCTCACTAAATAACGCTCTT-CCGGCAGTAAAAGAACGTCTAAAGACAAAACGGGGGGAATC
>Montipora_cf_turgescens_ZF-2011
AAATAACATAAAATCGTTTGCACCCCCAAACACAGCCTAAACCATAATACTTAAACCTTGAAAAGTAGACTCTTTTATAACATCTTGTCAATAAACAAACATAATCATCACAATTACCAAAACTTTTTAACTGCACCAGCCACAATTATCAAAACTTTTTTACAGTGCCAAGCACAATT-AAAAAACCATATTAATAGATAGGACCGTCCCTCTTCATCCAAAAGGCGCACGCAAGA----------CCCCCCTAACCTCTAAGCACAAAAACTAAATAGCCTCACTATACTCACTTACGAGCCCAGAAGTCTGCTCTAGATCTTCCTTAGAGAATTCTACCATTGGAGCACTTAAATGAGTAAAAGCCACACTACTCGTAATGTCTGAAGGAGCCAACCTATATCTCACTAAATAACGCTCTT-CCGGCAGTAAAAGAACGTCTAAAGACAAAACGGGGGGAATC
>Montipora_dilatata
AAATAACATAAAATCGTTTGCACCCCCAAACACAGCCTAAACCATAATACTTAAACCTTGAAAAGTAGACTCTTTTATAACATCTTGTCAATAAACAAACATAATCATCACAATTACCAAAACTTTTTAACTGCACCAGCCACAATTATCAAAACTTTTTTACAGTGCCAAGCACAATT-AAAAAACCATATTAATAGATAGGACCGTCCCTCTTCATCCAAAAGGCGCACGCAAGA----------CCCCCCTAACCTCTAAGCACAAAAACTAAATAGCCTCACTATACTCACTTACGAGCCCAGAAGTCTGCTCTAGATCTTCCTTAGAGAATTCTACCATTGGAGCACTTAAATGAGTAAAAGCCACACTACTCGTAATGTCTGAAGGAGCCAACCTATATCTCACTAAATAACGCTCTT-CCGGCAGTAAAAGAACGTCTAAAGACAAAACGGGGGGAATC
>Montipora_sp_ZF-2011
AAATAACATAAAATCGTTTGCACCCCCAAACACAGCCTAAACCATAATACTTAAACCTTGAAAAGTAGACTCTTTTATAACATCTTGTCAATAAACAAACATAATCATCACAATTACCAAAACTTTTTAACTGCACCAGCCACAATTATCAAAACTTTTTTACAGTGCCAAGCACAATT-AAAAAACCATATTAATAGATAGGACCGTCCCTCTTCATCCAAAAGGCGCACGCAAGA----------CCCCCCTAACCTCTAAGCACAAAAACTAAATAGCCTCACTATACTCACTTACGAGCCCAGAAGTCTGCTCTAGATCTTCCTTAGAGAATTCTACCATTGGAGCACTTAAATGAGTAAAAGCCACACTACTCGTAATGTCTGAAGGAGCCAACCTATATCTCACTAAATAACGCTCTT-CCGGCAGTAAAAGAACGTCTAAAGACAAAACGGGGGGAATC
