# Supplementary material for: Divergent evolutionary histories of DNA markers in a Hawaiian population of the coral Montipora capitata
Source: PeerJ. 2017 May 18;5:e3319. doi: 10.7717/peerj.3319 (PMC5438590; doi:10.7717/peerj.3319)
Supplement: File S3 [file peerj-05-3319-s004.txt]

Supplemental File 3: Pax-C alignment in fasta format.
>Mcap2.bundle9_Montipora_capitata Kaneohe Bay
GCACGAGTGCAGGTGAGATTGAGTCTTATAACAATACTAGCACAAAGACAAATTAAAGACAATCTCTGAACGTTAAACTTTGCAGAACAGTTCTTCCAACAATGACCTGTTTAGCGAAGCTCAACCGTTTTCGGGGGAGAGTAGAGAAACTGGACGTAAGGCATTTCAATGGTCGCTCATGTTTGTTCCCTTTCTTGCTCTTAGCGCCAGCTGTACTCAGTTG-TTTTTTTTCATACACCGATTGTCTCGTTAATAATTTTCCTGGTTAACTTTCGCCGATTGGCTAAATAGTTGGTCATTAGTTTTGTTTTTACGGCACTCATTCGAAAAGTACTATATATCGAAAATAGTAGTAGGGAGTAAGTACCACCACGACCCCTACTACTGTAAGTGCCGAGAATTTGGTTTTACCGGTGTAAATGACAAGTTAGAGCGAGTTTCAACGAGTGTCGTAAAACCAAAATCAAAGTAATTACTTTGGCCAATCAAAAAGGACGGAGACAATCCAGTAAACCAATCAAAACTCGAAGTAATTACACGTTGCCGACACAAAGCGCGGGAAAATGTGCACGCGCGAGCCACGATTGGTTTTTGTTTCGCTTCTGATTGGTTGAAAAAGTGGCGCGAGAACTTTAAACCAATCACTAAGTGAAGTAATGCAAAACCAAAGCAATTCGCTAATTACTTTCGACATTCAATTTAAAAAAGC
>AY313541.1_Montipora_verrucosa_V15.2
GCACGAGTGCAGGTGAGATTGAGTCTTATAACAATACTAGCACAAAGACAAATTAAAGACAATCTCTGAACGTTAAACTTTGCAGAACAGTTCTTCCAACAATGACCTGTTTAGCGAAGCTCAACCGTTTTCGGGGGAGAGTAGAGAAACTGGACGTAAGGCATTTCAATGGTCGCTCATGTTTGTTCCCTTTCTTGCTCTTAGCGCCAGCTGTACTCAGTTG-TTTTTTTTCATACACCGATTGTCTCGTTAATAATTTTCCTGGTTAACTTTCGCCGATTGGCTAAATAGTTAGTCATGAGTTTTGTTTTTACGGCACTCATTCGAAAAGTACTATATATCGAAAATAGTAGTAGGGAGTAAGTACCACCACGACCCCTACTACTGTAAGTGCCGAGAATTTGGTTTTACCGGTGTAAATGACAAGTTAGAGCGAGTTTCAACGAGTGTCGTAAAACCAAAATCAAAGTAATTACTTTGGCCAATCAAAAAGGACGGAGACAATCCAGTAAACCAATCAAAACTCGAAGTAATTACACGTTGCCGACACAAAGCGCGGGAAAATGTGCACGCGCGAGCCACGATTGGTTTTTGTTTCGCTTCTGATTGGTTGAAAAAGTGGCGCGAGAACTTTAAACCAATCACTAAGTGAAGTAATGCAAAACCAAAGCAATTCGCTAATTACTTTCGACATTCAATTTAAAACAGC
>AY313490.1_Montipora_danae_V11.4
GCACGAGTGCAGGTGAGATTGAGTCTTATAACAATACTAGCACAAAGACAAATTAAAGACAATCTCTGAACGTTAAACTTTGCAGAACAGTTCTTCCAACAATGACCTGTTTAGCGAAGCTCAACCGTTTTCGGGGGAGAGTAGAGAAACTGGACGTAAGGCATTTCAATGGTCGCTCATGTTTGTTCCCTTTCTTGCTCTTAGCGCCAGCTGTACTCACTTG-TTTTTTTTCATACACCGATTGTCTCGTTAATAATTTTCCTGGTTAACTTTCGCCGATTGGCTAAATAGTTAGTCATGAGTTTTGTTTTTACGGCACTCATTCGAAAAGTACTATATATCGAAAATAGTAGTAGGGAGTAAGTACCACCACGACCCCTACTACTGTAAGTGCCGAGAATTTGGTTTTACCGGTGTAAATGACAAGTTAGAGCGAGTTTCAACGAGTGTCGTAAAACCAAAATCAAAGTAATTACTTTGGCCAATCAAAAAGGACGGAGACAATCCAGTAAACCAATCAAAACTCGAAGTAATTACACGTTGCCGACACAAAGCGCGGGAAAATGTGCACGCGCGAGCCACGATTGGTTTTTGTTTCGCTTCTGATTGGTTGAAAAAGTGGCGCGAGAACTTTAAACCAATCACTAAGTGAAGTAATGCAAAACCAAAGCAATTCGCTAATTACTTTCGACATTCAATTTAAAACAGC
>AY313475.1_Montipora_capitata_V16.1_
GCACGAGTGCAGGTGAGATTGAGTCTTATAACAATACTAGCACAAAGACAAATTAAAGACAATCTCTGAACGTTAAACTTTGCAGAACAGTTCTTCCAACAATGACCTGTTTAGCGAAGCTCAACCGTTTTCGGGGGAGAGTAGAGAAACTGGACGTAAGGCATTTCAATGGTCGCTCATGTTTGTTCCCTTTCTTGCTCTTAGCGCCAGCTGTACTCAGTTG-TTTTTTTCCATACACCGATTGTCTCGTTAATAATTTCCCTGGTTAACTTTCGCCGATTGGCTAAATAGTTAGTCATGAGTTTTGTTTTTACGGCACTCATTCGAAAAGTACTATATATCGAAAATAGTAGTAGGGAGTAAGTACCACCACGACCCCTACTACTGTAAGTGCCGAGAATTTGGTTTTACCGGTGTAAATGACAAGTTAGAGCGAGTTTCAACGAGTGTCGTAAAACCAAAATCAAAGTAATTACTTTGGCCAATCAAAAAGGACGGAGACAATCCAGTAAACCAATCAAAACTCGAAGTAATTACACGTTGCCGACACAAAGCGCGGGAAAATGTGCACGCGCGAGCCACGATTGGTTTTTGTTTCGCTTCTGATTGGTTGAAAAAGTGGCGCGAGAACTTTAAACCAATCACTAAGTGAAGTAATGCAAAACCAAAGCAATTCGCTAATTACTTTCGACATTCAATTTAAAACAGC
>AY313493.1_Montipora_danae_V23.2
GCACGAGTGCAGGTGAGATTGAGTCTTATAACAATACTAGCACAAAGACAAATTAAAGACAATCTCTGAACGTTAAACTTTGCAGAACAGTTCTTCCAACAATGACCTGTTTAGCGAAGCTCAACCGTTTTCGGGGGAGACTAGAGAAACTGGACGTAAGGCATTTCAATGGTCGCTCATGTTTGTTCCCTTTCTTGCTCTTAGCGCCAGCTGTACTCAGTTG-TTTTTTTTCATACACCGATTGTCTCGTTAATAATTTTCCTGGTTAACTTTCGCCGATTGGCTAAATAGTTGGTCATGAGTTTTGTTTTTACGGCACTCATTCGAAAAGTACTATATATCGAAAATAGTAGTAGGGAGTAAGTACCACCACGACCCCTACTACTGTAAGTGCCGAGAATTTGGTTTTACCGGTGTAAATGACAAGTTAGAGCGAGTTTCAACGAGTGTCGTAAAACCAAAATCAAAGTAATTACTTTGGCCAATCAAAAAGGACGGAGACAATCCAGTAAACCAATCAAAACTCGAAGTAATTACACGTTGCCGACACAAAGCGCGGGAAAATGTGCACGCGCGAGCCACGATTGGTTTTTGTTTCGCTTCTGATTGGTTGAAAAAGTGGCGCGAGAACTTTAAACCAATCACTAAGTGAAGTAATGCAAAACCAAAGCAATTCGCTAATTACTTTCGACATTCAATTTAAAACAGC
>AY313494.1_Montipora_danae_V30.1
GCACGAGTGCAGGTGAGATTGAGTCTTATAACAATACTAGCACAAAGACAAATTAAAGACAATCTCTAAACGTTAAACTTTGCAGAACAGTTCTTCCAACAATGACCTGTTTAGCGAAGCTCAACCGTTTTCGGGGGAGAGTAGAGAAACTGGACGTAAGGCATTTCAATGGTCGCTCATGTTTGTTCCCTTTCTTGCTCTTAGCGCCAGCTGTACTCAGTTG-TTTTTTTTCATACACCGATTGTCTCGTTAATAATTTTCCTGGTTAACTTTCGCCGATTGGCTAAATAGTTGGTCATGAGTTTTGTTTTTACGGCACTCATTCGAAAAGTACTATATATCGAAAATAGTAGTAGGGAGTAAGTACCACCACGACCCCTACTACTGTAAGTGCCGAGAATTTGGTTTTACCGGTGTAAATGACAAGTTAGAGCGAGTTTCAACGAGTGTCGTAAAACCAAAATCAAAGTAATTACTTTGGCCAATCAAAAAGGACGGAGACAATCCAGTAAACCAATCAAAACTCGAAGTAATTACACGTTGCCGACACAAAGCGCGGGAAAATGTGCACGCGCGAGCCACGATTGGTTTTTGTTTCGCCTCTGATTGGTTGAAAAAGTGGCGCGAGAACTTTAAACCAATCACTAAGTGAAGTAATGCAAAACCAAAGCAATTCGCTAATTACTTTCGACATTCAATTTAAAACAGC
>AY313544.1_Montipora_verrucosa_V72.1
GCACGAGTGCAGGTGAGATTGAGTCTTATAACAATACTAGCACAAAGACAAATTAAAGACAACCTCTGAACGTTAAACTTTGCAGAACAGTTCTTCCAACAATGACCTGTTTAGCGAAGCTCAACCGTTTTCGGGGGAGAGTAGAGAAACTGGACGTAAGGCATTTCAATGGTCGCTCATGTTTGTTCCCTTTCTTGCTCTTAGCGCCAGCTGTACTCAGTTG-TTTTTTTTCATACACCGATTGTCTCGTTAATAATTTTCCTGGTTAACTTTCGCCGATTGGCTAAATGGTTGGTCATGAGTTTTGTTTTTACGGCACTCATTCGAAAAGTACTATATATCGAAAATAGTAGTAGGGAGTAAGTACCACCACGACCCCTACTACTGTAAGTGCCGAGAATTTGGTTTTACCGGTGTAAATGACAAGTTAGAGCGAGTTTCAACGAGTGTCGTAAAACCAAAATCAAAGTAATTACTTTGGCCAATCAAAAAGGACGGAGACAATCCAGTAAACCAATCAAAACTCGAAGTAATTACACGTTGCCGACACAAAGCGCGGGAAAATGTGCACGCGCGAGCCACGATTGGTTTTTGTTTCGCTTCTAATTGGTTGAAAAAGTGGCGCGAGAACTTTAAACCAATCACTAAGTGAAGTAATGCAAAACCAAAGCAATTCGCTAATTACTTTCGACATTCAATTTAAAACAGC
>AY313495.1_Montipora_danae_V30.2
GCACGAGTGCAGGTGAGATTGAGTCTTATAACAATACTAGCACAAAGACAAATTAAAGACAATCTCTGAACGTTAAACTTTGCAGAACAGTTCTCCCAACAATGACCTGTTTAGCGAAGCTCAACCGTTTTCGGGGGAGAGTAGAGAAACTGGACGTAAGGCATTTCAATGGTCGCTCATGTTTGTTCCCTTTCTTGCTCTTAGCGCCAGCTGTACTCAGTTG-TTTTTTTTCATACACCGATTGTCTCGTTAATAATTTTCCTGGTTAACTTTCGCCGATTGGCTAAATAGTTGGTCATGAGTTTTGTTTTTACGGCACTCATTCGAAAAGTACTATATATCGAAAATAGTAGTAGGGAGTAAGTACCACCACGACCCCTACTACTGTAAGTGCCGAGAATTTGGTTCTACCGGTGTAAATGACAAGTTAGAGCGAGTTTCAACGAGTGTCGTAAAACCAAAATCAAAGTAATTACTTTGGCCAATCAAAAAGGACGGAGACAATCCAGTAAACCAATCAAAACTCGAAGTAATTACACGTTGCCGACACAAAGCGCGGGAAAATGTGCACGCGCGAGCCACGATTGGTTTTTGTTTCGCTTCTGATTGGTTGAAAAAGTGGTGCGAGAACTTTAAACCAATCACTAAGTGAAGTAATGCAAAACCAAAGCAATTCGCTAATTACTTTCGACATTCAATTTAAAACAGC
>AY313542.1_Montipora_verrucosa_V33.1
GCACGAGTGCAGGTGAGATTGAGTCTTATAACAATACTAGCACAAAGACAAATCAAAGACAATCTCTGAACGTTAAACTTTGCAGAACAGTTCTTCCAACAATGACCTGTTTAGCGAAGCTCAACCGTTTTCGGGGGAGAGTAGAGAAACTGGACGTAAGGCATTTCAATGGTCGCTCCTGTTTGTTCCCTTTCTTGCTCTTAGCGCCAGCTGTACTCAGTTG-TTTTTTTTCATACACCGATTGTCTCGTTAATAATTTTCCTGGTTAACTTTCGCCGATTGGCTAAATAGTTGGTCATGAGTTTTGTTTTTACGGCACTCATTCGAAAAGTACTATATATCGAAAATAGTAGTAGGGAGTAAGTACCACCACGACCCCTACTACTGTAAGTGCCGAGAATTTGGTTTTACCGGTGTAAATGACAAGTTAGAGCGAGTTTCAACGAGTGTCGTAAAACCAAAATCAAAGTAATTACTTTGGCCAATCAAAAAGGACGGAGACAATCCAGTAAACCAATCAAAACTCGAAGTAATTACACGTTGCCGACACAAAGCGCGGGAAAATGTGCACGCGCGAGCCACGATTGGTTTTTGTTTCGCTTCTGATTGGTTGAAAAAGTGGCGCGAGAACTTTAAACCAATCACTAAGTGAAGTAATGCAAAACCAAAGCAATTCGCTAATTACTTTCGACATTCAATTTAAAACAGC
>AY313543.1_Montipora_verrucosa_V33.2
GCACGAGTGCAGGTGAGATTGAGTCTTATAACAATACTAGCACAAAGACAAATCAAAGACAATCTCTGAACGTTAAACTTTGCAGAACAGTTCTTCCAACAATGACCTGTTTAGCGAAGCTCAACCGTTTTCGGGGGAGAGTAGAGAAACTGGACGTAAGGCATTTCAATGGTCGCTCCTGTTTGTTCCCTTTCTTGCTCTTAACGCCAGCTGTACTCAGTTG-TTTTTTTTCATACACCGATTGTCTCGTTAATAATTTTCCTGGTTAACTTTCGCCGATTGGCTAAATAGTTGGTCATGAGTTTTGTTTTTACGGCACTCATTCGAAAAGTACTATATATCGAAAATAGTAGTAGGGAGTAAGTACCACCACGACCCCTACTACTGTAAGTGCCGAGAATTTGGTTTTACCGGTGTAAATGACAAGTTAGAGCGAGTTTCAACGAGTGTCGTAAAACCAAAATCAAAGTAATTACTTTGGCCAATCAAAAAGGACGGAGACAATCCAGTAAACCAATCAAAACTCGAAGTAATTACACGTTGCCGACACAAAGCGCGGGAAAATGTGCACGCGCGAGCCACGATTGGTTTTTGTTTCGCTTCTGATTGGTTGAAAAAGTGGCGCGAGAACTTTAAACCAATCACTAAGTGAAGTAATGCAAAACCAAAGCAATTCGCTAATTACTTTCGACATTCAATTTAAAACAGC
>AY313478.1_Montipora_capitata_V95.1
GCACGAGTGCAGGTGAGATTGAGTCTTATAACAATACTAGCACAAAGACAAATTAAAGACAATCTCTGAACGTTAAACTTTGCAGAACAGTTCTTCCAACAATGACCTGTTTAGCGAAGCTCAACCGTTTTCGGGGGAGAGTAGAGAAACTGGACGTAAGGCATTTCAATGGTCGCTCATGTTTGTTCCCTTTCTTGCTCTTAGCGCCAGCTGTACTCAGTTG-TTTTTTTTCATACACCGATTGTCTCGTTAATAATTTTCCTGGTTAACTTTCGCCGATTGGCTAAATAGTTGGTCATGAGTTTTGTTTTTACGGCACTCATTCGAAAAGTACTATATATCGAAAATAGTAGTAGGGAGTAAGTACCACCACGACCCCTACTACTGTAAGTGCCGAGAATTTGGTTTTACCGGTGTAAATGACAAGTTAAAGCGAGTTTCAACGTGTGTCGTAAAACCAAAATCAAAGTAATTACTTTGGCCAATCAAAAAGGACGGAGACAATCCAGTAAACCAATCAAAACTCGAAGTAATTACACGTTGCCGACACAAAGCGCGGGAAAATGTGCACGCGCGAGCCACGATTGGTTTTTGTTTCGCTTCTGATTGGTTGAAAAAGTGGCGCGAGAACTTTAAACCAATCACTAAGTGAAGTAATGCAAAACCAAAGCAATTCGCTAATTACTTTCGACATTCAATTTAAAACAGC
>AY313496.1_Montipora_danae_V37.1
GCACGAGTGCAGGTGAGATTGAGTCTTATAACAATACTAGCACAAAGACAAATTAAAGACAATCTCTGAACGTTAAACTTTGCAGAACAGTTCTTCCAACAATGACCTGTTTAGCGAAGCTCAACCGTTTTCGGGGGAGAGTAGAGAAACTGGACGTAAGGCATTTCAATGGTCGCTCATGTTTGTTCCCTTTCTTGCTCTTAGCGCCAGCTGTACTCAGTTG-TTTTTTTTCATACACCGATTGTCTCGTTAATAATTTTCCTGGTTAACTTTCGCCGATTGGCTAAATAGTTGGTCATGAGTTTTGTTTTTACGGCACTCATTCGAAAAGTACTATATATCGAAAATAGTAGTAGGGAGTAAGTACCACCACGACCCCTACTACTGTAAGTGCCGAGAATTTGGTTTTACCGGTGTAAATGACAAGTTAAAGCGAGTTTCAACGTGTGTCGTAAAACCAAAATCGAAGTAATTACTTTGGCCAATCAAAAAGGACGGAGACAATCCAGTAAACCAATCAAAACTCGAAGTAATTACACGTTGCCGACACAAAGCGCGGGAAAATGTGCACGCGCGAGCCACGATTGGTTTTTGTTTCGCTTCTGATTGGTTGAAAAAGTGGCGCGAGAACTTTAAACCAATCACTAAGTGAAGTAATGCAAAACCAAAGCAATTCGCTAATTACTTTCGACATTCAATTTAAAACAGC
>AY313492.1_Montipora_danae_V23.1
GCACGAGTGCAGGTGAGATTGAGTCTTATAACAATACTAGCACAAAGACAAATTAAAGACAATCTCTGAACGTTAAACTTTGCAGAACAGTTCTTCCAACAATGACCTGTTTAGCGAAGCTCAACCGTTTTCGGGGGAGAGTAGAGAAACTGGACGTAAGGCATTTCAATGGTCGCTCATGTTTGTGCCCTTTCTTGCTCTTAGCGCCAGCTGTACTCAGTTG-TTTTTTTTCATACACCGATTGTCTCGTTAATAATTTTCCTGGTTAACTTTCGCCGATTGGCTAAATAGTTGGTCATGAGTTTTGTTTTTACGGCACTCATTCGAAAAGTACTATATATCGAAAATAGTAGTAGGGAGTAAGTACCACCACGACCCCTACTACTGTAAGTGCCGAGAATTTGGTTTTACCGGTGTAAATGACAAGTTAGAGCGAGTTTCAACGAGTGTCGTAAAACCAAAATCAAAGTAATTACTTTGGCCAATCAAAAAGGACAGAGACAATCCAGTAAACCAATCAAAACTCGAAGTAATTACACATTGCCGACACAAAGCGCGGGAAAATGTGCACGCGCGAGCCACGATTGGTTTTTGTTTCGCTTCTGATTGGTTGAAAAAGTGGCGCGAGAACTTTAAACCAATCACTAAGTGAAGTAATGCAAAACCAAAGCAATTCGCTAATTACTTTCGACATTCAATTTAAAACAGC
>AY313512.1_Montipora_hispida_M334.1_
GCACGAGTGCAGGTGAGATTGAGTCTTATAACAATACTAGCACAAAGACAAATCAAAGATAATCTCTGAACGTTAAACTTTGCAGAACAGTTCTTCCAACAATGACCTGTTTAGCGAAGCTCAACCGTTTTCGGGGGAGAGTAGAGAAACTGGACGTAAGGCATTTCAATGGTCGCTCCTTTTTGTTCCCTTTCTTGCTCTTAGCGCCAGCTGTACTCAGTTG-TTTTTTTTCGTACACCGATTGTCTCGTTAATAATTTTCCTGGTTAACTTTCGCCGATTGGCTAAATAGTTGGTCATGAGTTTTGTTTTTACGGCACTCATTCGAAAAGTACTATATATCGAAAATAGTAGTAGGGAGTAAGTACCACCACGACCCCTACTACTGTAAGTGCCGAGAATTTGGTTTTACCGGTGTAAATGACAAGTTAGAGCGAGTTTCAACGAGTGTCGTAAAACCAAAATCAAAGTAATTACTTTGGCCAATCAAAAAGGACGGAGACAATCCAGTAAACCAATCAAAACTCGAAGTAATTACACGTTGCCGACACAAAGCGCGGGAAAATGTGCACGCGCGAGCCACGATTGGTTTTTGTTTCGCTTCTGATTGGTTGAAAAAGTGGCGCGAGAACCTTAAACCAATCACTAAGTGAAGTAATGCAAAACCAAAGCAATTCGCTAATTACTTTCGACATTCAATTTAAAACAGC
>AY313497.1_Montipora_danae_V37.2_
GCACGAGTGCAGGTGAGATTGAGTCTTATAACAATACTAGCACAAAGACAAATTAAAGACAATCTCTGAACGTTAAACTTTGCAGAACAGTTCTTCCAACAATGACCTGTTTAGCGAAGCTCAACCGTTTTCGGGGGAGAGTAGAGAAACTGGACGTAAGGCATTTCAATGGTCGCTCATGTTTGTTCCCTTTCTTGCTCTTAGCGCCAGCTGTACTCAGTTG-TTTTTTTTCATACACCGATTGTCTCGTTAATAATTTTCCTGGTTAACTTTCGCCGATTGGCTAAATAGTTGGTCATGAGTTTTGTTTTTACGGCACTCATTCGAAAAGTACTATATATCGAAAATAGTAGTAGGGAGTAAGTA-CACCACGACCCCTACTACTGTAAGTGCCGAGAATTTGGTTTTACCGGTGTAAATGACAAGTTAAAGCGAGTTTCAACGTGTGTCGTAAAACCAAAATCAAAGTAATTACTTTGGCCAACCAAAAAGGACGGAGACAATCCAGTAAACCAATCAAAACTCGAAGTAATTACACGTTGCCGACACAAAGCGCGGGAAAATGTGCACGCGCGAGCCACGATTGGTTTTTGTTTCGCTTCTGATTGGTTGAAAAAGTGGCGCGAGAACTTTAAACCAATCACTAAGTGAAGTAATGCAAAACCAAAGCAATTCGCTAATTACTTTCGACATTCAATTTAAAACAGC
>AY313491.1_Montipora_danae_V11.5_
GCACGAGTGCAGGTGAGATTGAGTCTTATAACAATACTAGCACAAAGACAAATTAAAGACAATCTCTGAACGTTAAACTTTGCAGAACAGTTCTTCCAACAATGACCTGTTTAGCGAAGCTCAACCGTTTTCGGGGGAGAGTAGAGAAACTGGACGTAAGGCATTTCAATGGTCGCTCATGTTTGTTCCCTTTCTTGCTCTTAGCGCCAGCTGTACTCACTTGTTTTTTTTTCATACACCGATTGTCTCGTTAATAATTTTCCTGGTTAACTTTCGCCGATTGGCTAAATAGTTAGTCATGAGTTTTGTTTTTACGGCACTCATTCGAAAAGTACTATATATCGAAAATAGTAGTAGGGAGTAAGTACCACCACGACCCCTACTACTGTAAGTGCCGAGAATTTGGTTTTACCGGTGTAAATGACAAGTTAGAGCGAGTTTCAACGAGTGTCGTAAAACCAAAATCAAAGTAATTACTTTGGCCAATCAAAAAGGACGGAGACAATCCAGTAAACCAATCAAAACTCGAAGTAATTACACGTTGCCGACACAAAGCGCGGGAAAATGTGCACGCGCGAGCCACGATTGGTTTTTGTTTCGCTTCTAATTGGTTGAAAAAGTGGCGCGAGAACTTTAAACCAATCACTAAGTGAAGTAATGCAAAACCAAAGCAATTCGCTAATTACTTTCGACATTCAATTTAAAACAGC
>AY313486.1_Montipora_confusa_V89.1_
GCACGAGTGCAGGTGAGATTGAGTCTTATGACAATACTAGCACAAAGACAAATTAAAGACAATCTCTGAACGTTAAACTTTGCAGAACAGTTCTTCCAACAATGACCTGTTTAGCGAAGCTCAACCGTTTTCGGGGGAGAGTAGAGAAACTGGACGTAAGGCATTTCAATGGTCGCTCATGTTTGTCCGCTTTCTTGCTCTTAGCGCCAGCTGTACTCAGTTG-TTTTTTTTCTTACACCGATTGTCTCGTTAATAATTTTCCTGGTTAACTTCCGCCGATTGGCTAAATAGTTAGTCATGAGTTTTGCTTTTACGGCACTCATTCGAAAAGTACTATGTATCGAAAATAGTAGTAGGGAGTAAGTACCACCACGACCCCTACTACTGTAAGTGCCGAGAATTTGGTTTTACCGGTGTAAATGACAAGTTAGAGCGAGTTTCAACGAGTGTCGTAAAACCAAAATCAAAGTAATTACTTTGGCCAATCAAGAAGGACGGAGACAATCCAGTAAACCAATCAAAACTCGAACTAATTACACGTAGCCGACACAAAGCGCGGGAAAATGTGCACGCGCGAGCCACGATTGGTTTTTGTTTCGCTTCTGATTGGTTGAAAAAGTGGCGCAAGAACTTTAAACCAATCACTAAGTGAAGTAATGCAAAACCAAAGCAATTCGCTAATTACTTTCGACATTCAATTTAAAACAGC
>AY313485.1_Montipora_confusa_V3.1_
GCACGAGTGCAGGTGAGATTGAGTCTTATGACAATACTAGCACAAAGACAAATTAAAGACAATCTCTGAACGTTAAACTTTGCAGAACAGTTCTTCCAACAATGACCTGTTTAGCGAAGCTCAACCGTTTTCGGGGGAGAGTAGAGAAACTGGACGTAAGGCATTTCAATGGTCGCTCACGTTTGTCCGCTTTCTTGCTCTTAGCGCCAGCTGTACTCAGTTG-TTTTTTTTCTTACACCGATTGTCTCGTTAATAATTTTCCTGGTTAACTTCCGCCGATTGGCTAAATAGTTAGTCATGAGTTTTGCTTTTACGGCACTCATTCGAAGAGTACTATGTATCGAAAATAGTAGTAGGGAGTAAGTACCACCACGACCCCTACTACTGTAAGTGCCGAGAATTTGGTTTTACCGGTGTAAATGACAAGTTAGAGCGAGTTTCAACGAGTGTCGTAAAACCAAAATCAAAGTAATTACTTTGGCCAATCAAAAAGGACGGAGACAATCCAGTAAACCAATCAAAACTCGAACTAATTACACGCAGCCGACACAAAGCGCGGGAAAATGTGCACGCGCGAGCCACGATTGGTTTTTGTTTCGCTTCTGATTGGTTGAAAAAGTGGCGCAAGAACTTTAAACCAATCACTAAGTGAAGTAATGCAAAACCAAAGCAATTCGCTAATTACTTTCGACATTCAATTTAAAACAGC
>AY313539.1_Montipora_undata_V12.4_
GCACGAGTGCAGGTGAGATTGAGTCTTATGACAATACTAGCACAAAGACAAATTAAAGACAATCTCTGAACGTTAAACTTTGCAGAACAGTTCTTCCAACAATGACCTGTTTAGCGAAGCTCAACCGTTTTCGGGGGAGAGTAGAGAAACTGGACGTAAGGCATTTCAATGGTCGCTCATGTTTGTCCGCTTTCTTGCTCTTAGCGCCAGCTGTACTCAGTTG-TTTTTTTTCTTACACCGATTGTCTCGTTAATAATTTTCCTGGTTAACTTCCGCCGATTGGCTAAATAGTTAGTCATGAGTTTTGCTTTTACGGCACTCATTCGAAAAGTACTATGTATCGAAAATAGTAGTAGGGCGTAAGTACCACCACGACCCCTACTACTGTAAGTGCCGAGAATTTGGTTTTACCGGTGTAAATGACAAGTTAGAGCGAGTTTCAACGAGTGTCGTAAAACCAAAATCAAAGTAATTACTTTGGCCAATCAAAAAGGACGGAGACAATCCAGTAAACCAATCAAAACTCGAACTAATTACACGCAGCCGACACAAAGCGCGGGAAAATGTGCACGCGCGAGCCACGATTGGTTTTTGTTTCGCTTCTGATTGGTTGAAAAAGTGGCGCAAGAACTTTAAACCAATCACTAAGTGAAGTAATGCAAAACCAAAGCAATTCGCTAATTACTTTCGACATTCAATTTAAAACAGC
>AY313484.1_Montipora_confusa_V29.3_
GCACGAGTGCAGGTGAGATTGAGTCTTATAACAATACTAGCACAAAGACAAATTAAAGACAATCTCTGAACGTTAAACTTTGCAGAACAGTTCTTCCAACAATGACCTGTTTGGCGAAGCTCAACCGTTTTCGGGGGAGAGTAGAGAAACTGGACGTAAGGCATTTCAATGGTAGCTCATGTTTGTCCGCTTTCTTGCTCTTAGCGCCAGCTGTACTCAGTTG-TTTTTTTTCTTACACCGATTGTCTCGTTAATAATTTTCCTGGTTAACTTCCGCCGATTGGCTAAATAGTTAGTCATGAGTTTTGCTTTTACGGCACTCATTCGAAAAGTACTATGTATCGAAAATAGTGGTAGGGAGTAAGTACCACCACGACCCCTACTACTGTAAGTGCCGAGAATTTGGTTTTACCGGTGTAAATGACAAGTTAGAGCGAGTTTCAACGAGTGTCGTAAAACCAAAATCAAAGTAATTACTTTGGCCAATCAAAAAAGACGGAGACAATCCAGTAAACCAATCAAAACTCGAACTAATTACACGTAGCCGACGCAAAGCGCGGGAAAATGTGCACGCGCGAGCCACGATTGGTTTTTGTTTCGCTTCTGATTGGTTGAAAAAGTGGCGCGAGAACTTTAAACCAATCACTAAGTGAAGTAAAGCAAAACCGAAGCAATTCGCTAATTACTTTCGACATTCAATTTAAAACAGC
>AY313482.1_Montipora_confusa_V29.1_
GCACGAGTGCAGGTGAGATTGAGTCTTATAACAATACTAGCACAAAGACAAATTAAAGATAATCTCTGAACGTTAAACTTTGCAGAACAGTTCTTCCAACAATGACCTGTTTGGCGAAGCTCAACCGTTTTCGGGGGAGAGTAGAGAAACTGGACGTAAGGCATTTCAATGGTAGCTCATGTTTGTCCGCTTTCTTGCTCTTAGCGCCAGCTGTACTCAGTTG-TTTTTTTTCTTACACCGATTGTCTCGTTAATAATTTTCCTGGTTAACTTCCGCCGATTGGCTAAATAGTTAGTCATGAGTTTTGCTTTTACGGCACTCATTCGAAAAGTACTATGTATCGAAAATAGTGGTAGGGAGTAAGTACCACCACGACCCCTACTACTGTAAGTGCCGAGAATTTGGTTTTACCGGTGTAAATGACAAGTTAGAGCGAGTTTCAACGAGTGTCGTAAAACCAAAATCAAAGTAATTACTTTGGCCAATCAAAAAAGACGGAGACAATCCAGTAAACCAATCAAAACTCGAACTAATTACACGTAGCCGACGCAAAGCGCGGGAAAATGTGCACGCGCGAGCCACGATTGGTTTTTGTTTCGCTTCTGATTGGTTGAAAAAGTGGCGCGAGAACTTTAAACCAATCACTAAGTGAAGTAAAGCAAAACCGAAGCAATTCGCTAATTACTTTCGACATTCAATTTAAAACAGC
>AY313483.1_Montipora_confusa_V29.2_
GCACGAGTGCAGGTGAGATCGAGTCTTATAACAATACTAGCACAAAGACAAATTAAAGACAATCTCTGAACGTTAAACTTTGCAGAACAGTTCTTCCAACAATGACCTGTTTGGCGAAGCTCAACCGTTTTCGGGGGAGAGTGGAGAAACTGGACGTAAGGCATTTCAATGGTAGCTCATGTTTGTCCGCTTTCTTGCTCTTAGCGCCAGCTGTACTCAGTTG-TTTTTTTTCTTACACCGATTGTCTCGTTAATAATTTTCCTGGTTAACTTCCGCCGATTGGCTAAATAGTTAGTCATGAGTTTTGCTTTTACGGCACTCATTCGAAAAGTACTATGTATCGAAAATAGTGGTAGGGAGTAAGTACCACCACGACCCCTACTACTGTAAGTGCCGAGAATTTGGTTTTACCGGTGTAAATGACAAGTTAGAGCGAGTTTCAACGAGTGTCGTAAAACCAAAATCAAAGTAATTACTTTGGCCAATCAAAAAAGACGGAGACAATCCAGTAAACCAATCAAAACTCGAACTAATTACACGTAGCCGACGCAAAGCGCGGGAAAATGTGCACGCGCGAGCCACGATTGGTTTTTGTTTCGCTTCTGATTGGTTGAAAAAGTGGCGCGAGAACTTTAAACCAATCACTAAGTGAAGTAAAGCAAAACCGAAGCAATTCGCTAATTACTTTCGACATTCAATTTAAAACAGC
>AY313489.1_Montipora_confusa_V9.4_
GCACGAGTGCAGGTGAGATTGAGTCTTATAACAATACTAGCACAAAGACAAATTAAAGACAATCTCTGAACGTTAAACTTTGCAGAACAGTTCTTCCAACAATGACCTGTTTGGCGAAGCTCAACCGTTTTCGGGGGAGAGGAGAGAAACTGGACGTAGGGCATTTCAATGGTAGCTCATGTTTGTCCGCTTTCTTGCTCTTAGCGCCAGCTGTACTCAGTTG-TTTTTTTTCTTACACCGATTGTCTCGTTAATAATTTTCCTGGTTAACTTCCGCCGATTGGCTAAATAGTTAGTCATGAGTTTTGCTTTTACGGCACTCATTCGAAAAGTACTATGTATCGAAAATAGTGGTAGGGAGTAAGTACCACCACGACCCCTACTACTGTAAGTGCCGAGAATTTGGTTTTACCGGTGTAAATGACAAGTTAGAGCGAGTTTCAACGAGTGTCGTAAAACCAAAATCAAAGTAATTACTTTGGCCAATCAAAAAAGACGGAGACAATCCAGTAAACCAATCAAAACTCGAACTAATTACACGTAGCCGACGCAAAGCGCGGGAAAATGTGCACGCGCGAGCCACGATTGGTTTTTGTTTCGCTTCTGATTGGTTGAAAAAGTGGCGCGAGAACTTTAAACCAATCACTAAGTGAAGTAAAGCAAAACCGAAGCAATTCGCTAATTACTTTCGACATTCAATTTAAAACAGC
>AY313488.1_Montipora_confusa_V9.3_
GCACGAGTGCAGGTGAGATTGAGTCTTATAACAATACTAGCATAAAGACAAATTAAAGACAATCTCTGAACGTTAAACTTTGCAGAACAGTTCCTCCAACAATGACCTGTTTGGCGAAGCTCAACCGTTTTCGGGGGAGAGGAGAGAAACTGGACGTAAGGCATTTCAATGGTAGCTCATGTTTGTCCGCTTTCTTGCTCTTAGCGCCAGCTGTACTCAGTTG-TTTTTTTTCTTACACCGATTGTCTCGTTAATAATTTTCCTGGTTAACTTCCGCCGATTGGCTAAATAGTTAGTCATGAGTTTTGCTTTTACGGCACTCATTCGAAAAGTACTATGTATCGAAAATAGTGGTAGGGAGTAAGTACCACCACGACCCCTACTACTGTAAGTGCCGAGAATTTGGTTTTACCGGTGTAAATGACAAGTTAGAGCGAGTTTCAACGAGTGTCGTAAAACCAAAATCAAAGTAATTACTTTGGCCAATCAAAAAAGACGGAGACAATCCAGTAAACCAATCAAAACTCGAACTAATTACACGTAGCCGACGCAAAGCGCGGGAAAATGTGCACGCGCGAGCCACGATTGGTTTTTGTTTCGCTTCTGATTGGTTGAAAAAGTGGCGCGAGAACTTTAAACCAATCACTAAGTGAAGTAAAGCAAAACCGAAGCAATTCGCTAATTACTTTCGACATTCAATTTAAAACAGC
>AY313487.1_Montipora_confusa_V9.1_
-----AGTGCAGGTGAGATTGAGTCTTATAACAATACTAGCACAAAGACAAATTAAAGACAATCTCTGAACGTTAAACTTTGCAGAACAGTTCTTCCAACAATGACCTGTTTGGCGAAGCTCAACCGTTTTCGGGGGAGAGGAGAGAAACTGGACGTAAGGCATTTCAATGGTAGCTCATGTTTGTCCGCTTTCTTGCTCTTAGCGCCAGCTGTACTCAGTTG-TTTTTTTTCTTACACCGATTGTCTCGTTAATAATTTTCCTGGTTAACTTCCGCCGATTGGCTAAATAGTTAGTCATGAGTCTTGCTTTTACGGCACTCATTCGAAAAGTACTATGTATCGAAAATAGCGGTAGGGAGTAAGTACCACCACGACCCCTACTACTGTAAGTGCCGAGAATTTGGTTTTACCGGTGTAAATGACAAGTTAGAGCGAGTTCCAACGAGTGTCGTAAAACCAAAATCAAAGTAATTACTTTGGCCAATCAAAAAAGACGGAGACAACCCAGTAAACCAATCAAAACTCGAACTAATTACACGTAGCCGACGCAAAGCGCGGGAAAATGTGCACGCGCGAGCCACGATTGGTTTTTGTTTCGCTTCTGATTGGTTGAAAAAGTGGCGCGAGAACTTTAAACCAATCACTAAGTGAAGTAAAGCAAAACCGAAGCAATTCGCTAATTACTTTCGACATTCAATTTAAAACAGC
>AY313459.1_Montipora_altasepta_V45.1_
GCACGAGTGCAGGTGAGATTGAGTCTTATAACAATACTAGCACAAAGACAAATTAAAGACAATCTCTGAACGTTAAACTCTGCAGAACAGTTCTTCCAACAATGACCTGTTTAGCGAAGCTCAACCGTTTTCGGGGGAGAGTAGAGAAACTGGACGTAAGGCATTTCAATGGTCGCTCATGTTTGTCCGCTTTCTTGCTCTTAGCGCCAGCTGTACTCAGTTG-TTTTTTTTCTTACACCGATTGTCTCGTTAATAATTTTCCTGGTTAACTTCCGCCGATTGGCTAAATAGTTAGTCATGAGTTTTGTTTTTACGGCACTTATTCGAAAAGTACTATGTATCGAAAATAGTAGTAGGGAGTAAGTACCACCACGACCCCTACTACTGTAAGTGCCGAGAATTTGGTTTTACCGGTGTAAATGACAAGTTAGAGCGAGTTTCAACGAGTGTCGTAAAACCAAAATCAAAGTAATTGCTTTGGCCAATCAAAAAGGACGGAAACAATCCAGTAAACCAATCAAAACTCGAAGTAATTACACGTAGCCGACACAAAGCGCGGGAAAATGTGCACGCGCGAGCCACGATTGGTTTTTGTTTCGCTTCTGATTGGTTGAAAAAGTGGTGCGAGAACTTTAAACCAATCACTAAGTGAAGTAACGCAAAACCAAAGCAATTCGCTAATTACTTTCGACATTCAATTTAAAACAAC
>AY313507.1_Montipora_gaimardi_V82.1_
GCCCGAGTGCAGGTGAGATTGAGTCTTATAACAATACTAGCACAAAGACAAATTAAAGACAATCTCTGAACGTTAAACTTTGCAGAACAGTTCTTCCAACAATGACCTGTTTAGCGAAGCTCAACCGTTTTCGGGGGAGAGTAGAGAGACTGGACGTAAGGCATTTCAATGGTAGCTCATGTTTGTCCGCTTTCTTGCTCTTAGCGCCAGCTGTACTCAGTTG-TTTTTTTTCTTACACCGATTGTCTCGTTAATTATTTTCCTGGTTAACTTCCGCCGATTGGCTAAATAGTTAGTCATGAGTTTTGCTTTTACGGCACTCATTCGAAAAGTACTATGTATCGAAAATAGTGGTAGGGAGTAAGTACCACCACGACCCCTACTACTGTAAGTGCCGAGAATTTGGTTTTACCGGTGTAAATGACAAGTTAGAGCGAGTTTCAACGAGTGTCGTAAAACCAAAATCAAAGTAATTACTTTGGCCAATCAAAAAGGACGGAGACAATCCAGTAAACCAATCAAAACTCGAACTAATTACACGTAGCCGACACAAAGAGCGGGAAAATGTGCACGCGCGAGCTACCATTGGTTTTTGTTTCGCTTCTGATTGGTTGAAAAAGTGGCGCAAGAACTTTAAACCAATCACTAAGTGAAGTAATGCAAAACCAAAGCAATTCGCTAATTACTTTCGACATTCAATTTAAAACAGC
>AY313540.1_Montipora_undata_V2.4_
-----AGTGCAGGTGAGATTGAGTCTTATAACAATACTAGCACAAAGACAAATTAAAGACAATCTCTGAACGTTAAACTTTGCAGAACAGTTCTTCCAACAATGACCTGTTTAGCGAAGCTCAACCGTTTTCGGGGGAGAGTAGAGAAACTGGACGTAAGGCATTTCAATGGTAGCTCATGTTTGTCCGCTTTCTTGCTCTTAGCGCCAGCTGTACTCAGTTG-TTTTTTTTCTTACACCGATTGTCTCGTTAATTATTTTCCTGGTTAACTTCCGCCGATTGGCTAAATAGTTAGTCATGAGTTTTGCTTTTACGGCACTCATTCGAAAAGTACTATGTATCGAAAATAGTGGTAGGGAGTAAGTACCACCACGACCCCTACTACTGTAAGTGCCGAGAATTTGGTTTTACCGGTGTAAATGACAAGTTAGAGCGAGTTTCAACGAGTGTCGTAAAACCAAAATCAAAGTAATTACTTTGGCCAATCAAAAAGGACGGAGACAATCCAGTAAACCAATCAAAACTCGAACTAATTACACGTAGCCGACACAAAGAGCGGGAAAATGTGCACGCGCGAGCTACCATTGGTTTTTGTTTCGCTTCTGATTGGTTGAAAAAGTGGCGCAAGAACTTTAAACCAATCACTAAGTGAAGTAATGCAAAACCAAAGCAATTCGCTAATTACTTTCGACATTCAGTTTAAAACAGC
>AY313462.1_Montipora_angulata_V8.1
GCCCGAGTGCAGGTGAGATTGAGTCTTATAACAATACTAGCACAAAGACAAATTAAAGACAATCTCTGAACGTTAAACTTTGCAGAACAGTTCTTCCAACAATGACCTGTTTAGCGAAGCTCAACCGTTTTCGGGGGAGAGTAGAGAAACTGGACGTAAGGCATTTCAATGGTAGCTCATGTTTGTCCGCTTTCTTGCTCTTA-----------------------------------------------------ATTTTCCTGGTTAACTTCCGCCGATTGGCTAAATAGTTAGTCATGAGTTTTGCTTTTACGGCACTCATTCGAAAAGTACTATGTATCGAAAATAGTGGTAGGGAGTAAGTACCACCACGACCCCTACTACTGTAAGTGCCGAGAATTTGGTTTTACCGGTGTAAATGACAAGTTAGAGCGAGTTTCAACGAGTGTCGTAAAACCAAAATCAAAGTAATTACTTTGGCCAATCAAAAAGGACGGAGACAATCCAGTAAACCAATCAAAACTCGAACTAATTACACGTAGCCGACACAAAGAGCGGGAAAATGTGCACGCTAGAGCTACCATTGGTTTTTGTTTCGCTTCTGATTGGTTGAAAAAGTGGCGCAAGAACTTTAAACCAATCACTAAGTGAAGTAATGCAAAACCAAAGCAATTCGCTAATTACTTTCGACATTCAATTTAAAACAGC
>AY313476.1_Montipora_capitata_V39.1_
GCCCGAGTGCAGGTGAGATTGAGTCTTATAACAATACTAGCACAAAGACAAATTAAAGACAATCTCTGAACGTTAAACTTTGCAGAACAGTTCTTCCAACAATGACCTGTTTAGCGAAGCTCAACCGTTTTCGGGGGAGAGTAGAGAAACTGGACGTAAGGCATTTCAATGGTAGCTCATGTTTGTCCGCTTTCTTGCTCTTA-----------------------------------------------------ATTTTCCTGGTTAACTTCCGCCGATTGGCTAAATAGTTAGTCATGAGTTTTGCTTTTACGGCACTCATTCGAAAAGTACTATGTATCGAAAATAGTGGTAGGGAGTAAGTACCACCACGACCCCTACTACTGTAAGTGCCGAGAATTTGGTTTTACCGGTGTAAATGACAAGTTAGAGCGAGTTTCAACGAGTGTCGTAAAACCAAAATCAAAGTAATTACTTTGGCCAGTCAAAAAGGACGGAGACAATCCAGTAAACCAATCAAAACTCGAACTAATTACACGTAGCCGACACAAAGAGCGGGAAAATGTGCACGCTAGAGCTACCATTGGTTTTTGTTTCGCTTCTGATTGGTTGAAAAAGTGGCGCAAGAACTTTAAACCAATCACTAAGTGAAGTAATGCAAAACCAAAGCAATTCGCTAATTACTTTCGACATTCAATTTAAGACAGC
>AY313477.1_Montipora_capitata_V70.3_
GCCCGGGTGCAGGTGAGATTGAGTCTTATAACAATACTAGCACAAAGACAAATTAAAGACAATCTCTGAACGTTAAACTTTGCAGAACAGTTCTTCCAACAATGACCTGTTTAGCGAAGCTCAACCGTTTTCGGGGGAGAGTAGAGAAACTGGACGTAAGGCATTTCAATGGTAGCTCATGTTTGTCCGCTTTCTTGCTCTTA-----------------------------------------------------ATTTTCCTGGTTAACTTCCGCCGATTGGCTAAATAGTTAGTCATGAGTTTTGCTTTTACGGCACTCATTCGAAAAGTACTATGTATCGAAAATAGTGGTAGGGAGTAAGTACCACCACGACCCCTACTACTGTAAGTGCCGAGAATTTGGTTTTACCGGTGTAAATGACAAGTTAGAGCGAGTTTCAACGAGTGTCGTAAAACCAAAATCAAAGTAATTACTTTGGCCAATCAAAAAGGACGGAGACAATCCAGTAAACCAATCAAAACTCGAACTAATTACACGTAGCCGACACAAAGAGCGGGAAAATGTGCACGCTAGAGCTACCATTGGTTTTTGCTTCGCTTCTGATTGGTTGAAAAAGCGGCGCAAGAACTTTAAACCAATCACTAAGTGAAGTAATGCAAAACCAAAGCAATTCGCTAATTACTTTCGACGTTCAATTTAAAACAGC
>AY313522.1_Montipora_hispida_V34.3_
GCACGAGTGCAGGTGAGATTGAGTCTTATAACAATACTAGCACAAAGACAAATTAAAGACAATCTCTGAACGTTAAACTTTGCAGAACAGTTCTTCCAACAATGACCTGTTTAGCGAAGCTCAACCGTTTTCGGGGGAGAGTAGAGAAACTGGACGTAAGGCATTTCAATGGTCGCTCATGTTTGTCCGCTTTCTTGCTCTTAGCGCCAGCTGTACTCAGTTG-TTTTTTTTCTTACACCGATTGTCTCGTTAATAATTTTCCTGGTTAACTTCCGCCGATTGGCTAAATAGTTAGTCATGAGTTTTGTTT--------------------------------------------------------------------------------------------------------------------------------------------------------------------------------------------------------------------------------------------------------------------CGCGCGAGCCACGATTGGTTTTTGTTTCGCTTCTGATTGGTTGAAAAAGTGGCGCGAGAACTTTAAACCAATCACTAAGTGAAGTAATGCAAAACCAAAGCAATTCGCTAATTACTTTCTACATTCAATTTAAAACAGC
>AY313521.1_Montipora_hispida_V34.1_
GCACGAGTGCAGGTGAGATTGAGTCTTATAACAATACTAGCACAAAGACAAATTAAAGACAATCTCTGAACGTTAAACTTTGCAGAACAGTTCTTCCAACAATGACCTGTTTAGCGAAGCTCAACCGTTTTCGGGGGAGAGTAGAGAAACTGGACGTAAGGCATTTCAATGGTCGCTCATGTTTGTCCGCTTTCTTGCTCTTAGCGCCAGCTGTACTCAGTTG-TTTTTTTTCTTACACCGATTGTCTCGTTAATAATTTTCCTGGTTAACTTCCGCCGATTGGCTAAATAGTTAGTCATGAGTTTTGTTT--------------------------------------------------------------------------------------------------------------------------------------------------------------------------------------------------------------------------------------------------------------------CGCGCGAGCCACGATTGGTTTTTGTTTCGCTTCTGATTGGTTGAAAAAGTGGCGCGAGAACTTTAAACCAATCACTAAGTGAAGTAATGCAAAACCAAAGCAATTCGCTAATTACTTTCTACATTCAATTTAAAACAGC
>AY313523.1_Montipora_hispida_V4.3_
GCACGAGTGCAGGTGAGATTGAGTCTTATAACAATACTAGCACAAAGACAAATTAAAGACAATCTCTGAACGTTAAACTTTGCAGAACAGTTCTTCCAACAATGACCTGTTTAGCGAAGCTCAACCGTTTTCGGGGGAGAGTAGAGAAACTGGACGTAAGGCATTTCAATGGTCGCTCATGTTTGTCCGCTTTCTTGCTCTTAGCGCCAGCTGTACTCAGTTG-TTTTTTTCCTTACACCGATTGTCTCGTTAATAATTTTCCTGGTTAACTTCCGCCGATTGGCTAAATAGTTAGTCATGAGTTTTGTTT--------------------------------------------------------------------------------------------------------------------------------------------------------------------------------------------------------------------------------------------------------------------CGCGCGAGCCACGATTGGTTTTTGTTTCGCTTCTGATTGGTTGAAAAAGTGGCGCGAGAACTTTAAACCAATCACTAAGTGAAGTAATGCAAAACCAGAGCAATTCGCTAATTACTTTCTACATTCAATTTAAAACAGC
>AY313504.1_Montipora_florida_V79.1
GCACGAGTGCAGGTGAGATTGAGTCTTATAACAATACTAGCACAAAGACAAATTAAAGACAATCTCTGAACGTTAAACTTTGCAGAACAGTTCTTCCAACAATGACCTGTTTAGCGAAGCTCAACCGTTTTCGGGGGAGAGTAGAAAAACTGGACGTAAGGCATTTCAATGGTCGCTCATGTTTGTCCGCTTTCTTGCTCTTAGCGCCAGCTGTACTCAGTTG-TTTTTTTTCTTACACCGATTGTCTCGTTAATAATTTTCCTGGTTAACTTCCGCCGATTGGCTAAATAGTTAGTCATGAGTTTTGTTT--------------------------------------------------------------------------------------------------------------------------------------------------------------------------------------------------------------------------------------------------------------------CGCGCGAGCTACGATTGGTTTTTGTTTCGCTTCTGATTGGTTGAAAAAGTGGCGCGAGAACTTTAAACCAATCACTAAGTGAAGTAATGCAAAACCAAAGCAATTCGCTAATTACTTTCGACATTCAATTTAAAACAGC
>AY313503.1_Montipora_florida_V7.2_
GCACGAGTGCAGGTGAGATTGAGTCTTATAACAATACTAGCACAAAGACAAATTAAAGACAATCTCTGAACGTTAAACTTTGCAGAACAGTTCTTCCAACAATGACCTGTTTAGCGAAGCTCAACCGTTTTCGGGGGAGAGTAGAAAAACTGGACGTAAGGCATTTCAATGGTCGCTCATGTTTGTCCGCTTTCTTGCTCTTAGCGCCAGCTGTACTCAGTTG-TTTTTTTTCTTACACCGATTGTCTCGTTAATAATTTTCCTGGTTAACTTCCGCCGATTGGCTAAATAGTTAGTCATGAGTTTTGTTT--------------------------------------------------------------------------------------------------------------------------------------------------------------------------------------------------------------------------------------------------------------------CGCGCGAGCTACGATTGGTTTTTGTTTCGCTTCTGATTGGTTGAAAAAGTGGCGCGAGAACTTTAAACCAATCACTAAGTGAAGTAATGCAAAACCAAAGCAATTCGCTAATTACTTTCGACATTCAATTTAAAGCAGC
>AY313502.1_Montipora_florida_V7.1_
GCACGAGTGCAGGTGAGATTGAGTCTTATAACAATACTAGCACAAAGACAAATTAAAGACAATCTCTGAACGTTAAACTTTGCAGAACAGTTCTTCCAACAATGACCTGTTTAGCGAAGCTCAACCGTTTTCGGGGGAGAGTAGAAAAACTGGACGTAAGGCATTTCAATGGTCGCTCATGTTTGTCCGCTTTCTTGCTCTTAGCGCCAGCTGTGCTCAGTTG-TTTTTTTTCTTACACCGATTGTCTCGTTAATAATTTTCCTGGTTAACTTCCGCCGATTGGCTAAATAGTTAGTCATGAGTTTTGTTT--------------------------------------------------------------------------------------------------------------------------------------------------------------------------------------------------------------------------------------------------------------------CGCGCGAGCTACGATTGGTTTTTGTTTCGCTTCTGATTGGTTGAAAAAGTGGCGCGAGAACTTTAAACCAATCACTAAGTGAAGTAATGCAAAACCAAAGCAATTCGCTAATTACTTTCGACATTCAATTTAAAACAGC
>AY313468.1_Montipora_aequituberculata_M342.1_
----------AGGTGAGATTGAGTCTTATAACAATACTAGCACAAAGACAAATTAAAGACAATCTCTGAACGTTAAACTTTGCAGAACAGTTCTTCCAACAATGACCTGTTTAGCGAAGCTCAACCGTTTTCGGGAGAGAGTAGAAAAACTGGACGTAAGGCATTTCAATGGTCGCTCATGTTTGTCCGCTTTCTTGCTCTTAGCGCCAGCTGTACTCAGTTG-TTTTTTTTCTTACACCGATTGTCTCGTTAATAATTTTCCTGGTTAACTTCCGCCGATTGGCTAAATAGTTAGTCATGAGTTTTGTTT--------------------------------------------------------------------------------------------------------------------------------------------------------------------------------------------------------------------------------------------------------------------CGCGCGAGCTACGATTGGTTTTTGTTTCGCTTCTGATTGGTTGAAAAAGTGGCGCGAGAACTTTAAACCAATCACTAAGTGAAGTAATGCAAAACCAAAGCAATTCGCTAATTACTTTCGACATTCAATTTAAAACAGC
>AY313509.1_Montipora_hispida_V78.1_
GCACGAGTGCAGGTGAGATTGAGTCTTATAACAATACTAGCACAAAGACAAATTAAAGACAATCTCTGAACGTTAAACTTTGCAGAACAGTTCTTCCAACAATGACTTGCTTAGCGAAGCTCAACCGTTTTCGGGAGAGAGTAGAAAAACTGGACGTAAGGCATTTCAATGGTCGCTCATGTTTGTCCGCTTTCTTGCTCTTAGCGCCAGCTGTACTCAGTTG-TTTTTTT-CTTACACCGATTGTCTCGTTAATAATTTTCCTGGTTAACTTCCGCCGATTGGCTAAATAGTTAGTCATGAGTTTTGTTT--------------------------------------------------------------------------------------------------------------------------------------------------------------------------------------------------------------------------------------------------------------------CGCGCGAGCTACGATTGGTTTTTGTTTCGCTTCTGATTGGTTGAAAAAGTGGCGCGAGAACTTTAAACCAATCACTAAGTGAAGTAATGCAAAACCAAAGCAATTCGCTAATTACTTTCGACATTCAATTTAAAACAGC
>AY313533.1_Montipora_spongodes_M350.1_
GCACGAGTGCAGGTGAGATTGAGTCTTATAACAATACTAGCACAAAGACAAATTAAAGACAATCTCTGAACGTTAAACTTTGCAGAACAGTTCTTCCAACAATGACCTGTTTAGCGAAGCTCAACCGTTTTCGGGGGAGAGTAGAGAAACTGGACGTAAGGCATTTCAATGGTCGCTCATGTTTGTCCGCTTTCTTGCTCTTAGCGCCAGCTATACTCAGTTG-TTTTTTT-CTTACACCGATTGTCTCGTTAATAATTGTCCTGGTTAACTTCCGCCGATTGGCTAAATAGTTAGTCATGAGTTTTGTTTTTACGGCACTCATTCGAAAAGTACTATGTATCGAAAATAGTAGTAGGGAGTAAGTACCACCACGACCCCTACTACTGTAAGTGCCGAGAATTTGGTTTTACCGGTGTAAATGACAAGTTAGAGCGAGTTTCAACGAGTGTCGTAAAACCAAAATCAAAGTAATTATTTTGGCCAACCAAAAAGGATGGAGACAATCCAGTAAACCAATCAAAACTCGAACTAATTACACGTAGCCGACACAAAGCGCGGGAAAATGTGCACGCGCGAGCCACGATTGGTTTTTGTTTCGCTTCTGATTGGTTGAAAAAGTGGCGCCAGAACTTTAAACCAATTACTAAGTGAAGTAATGCAAAACCAAAGCAATTCGCTAATTACTTTCGACATTCAATTTAAAACAGC
>AY313532.1_Montipora_spongodes_M350.2_
GCACGAGTGCAGGTGAGATTGAGTCTTATAACAATACTAGCACAAAGACAAATTAAAGACAATCTCTGAACGTTAAACTTTGCAGAACAGTTCTTCCAACAATGACCTGTTTAGCGAAGCTCAACCGTTTTCGGGGGAGAGTAGAGAAACTGGACGTAAGGCATTTCAATGGTCGCTCATGTTTGTCCGCTTTCTTGCTCTTAGCGCCAGCTATACTCAGTTG-TTTTTTT-CTTACACCGATTGTCTCGTTAATAATTGTCCTGGTTAACTTCCGCCGATTGGCTAAATAGTTAGTCATGAGTTTTGTTTTTACGGCACTCATTCGAAAAGTACTATGTATCGAAAATAGTAGTAGGGAGTAAGTACCACCACGACCCCTACTACTGTAAGTGCCGAGAATTTGGTTTTACCGGTGTAAATGACAAGTTAGAGCGAGTTTCAACGAGTGTCGTAAAACCAAAATCAAAGTAATCATTTTGGCCAACCAAAAAGGATGGAGACAATCCAGTAAACCAATCAAAACTCGAACTAATTACACGTAGCCGACACAAAGCGCGGGAAAATGTGCACGCGCGAGCCACGATTGGTTTTTGTTTCGCTTCTGATTGGTTGAAAAAGTGGCGCCAGAACTTTAAACCAATTACTAAGTGAAGTAATGCAAAACCAAAGCAATTCGCTAATTACTTTCGACATTCAATTTAAAACAGC
>AY313525.1_Montipora_mollis_M349.1_
GCACGAGTGCAGGTGAGATTGAGTCTTATAACAATACTAGCACAAAGACAAATTAAAGACAATCTCTGAACGTTAAACTTTGCAGAACAGTTCTTCCAACAATGACCTGTTTAGCGAAGCTCAACCGTTTTCGGGGGAGAGTAGAGAAACTGGACGTAAGGCATTTCAATGGTCGCTCATGTTTGTCCGCTTTCTTGCTCTTAGCGCCAGCTATACTCAGTTG-TTTTTTT-CTTACACCGATTGTCTCGTTAATAATTGTCCTGGTTAACTTCCGCCGATTGGCTAAATAGTTAGTCATGAGTTTTGTTTTTACGGCACTCATTCGAAAAGTACTATGTATCGAAAATAGTAGTAGGGAGTAAGTACCACCACGACCCCTACTACTGTAAGTGCCGAGAATTTGGTTTTACCGGTGTAAATGACAAGTTAGAGCGAGTTTCAACGAGTGTCGTAAAACCAAAATCAAAGTAATTATTTTGGCCAACCAAAAAGGATGGAGACAATCCAGTAAACCAATCAAAACTCGAACTAATTACACGTAGCCGACACAAAGCGCGGGAAAATGTGCACGCGCGAGCCACGATTGGTTTTTGTTTTGCTTCTGATTGGTTGAAAAAGTGGCGCCAGAACTTTAAACCAATTACTAAGTGAAGTAATGCAAAACCAAAGCAATTCGCTAATTACTTTCGACATTCAATTTAAAACAGC
>AY313501.1_Montipora_digitata_V63.3_
GCACGAGTGCAGGTGAGATTGAGTCTTATAACAATACTAGCACAAAGACAAATTAAAGACAATCTCTGAACGTTAAACTTTGCAGAACAGTTCTTCCAACAATGACCTGTTTAGCGAAGCTCAACCGCTTTCGGGGGAGAGTAGAGAAACTGGACGTAAGGCATTTCAATGGTCGCTCATGTTTGTCCGCTTTCTTGCTCTTAGCGCCAGCTGTACTCAGTTG-TTTTTTT-CTTACACCGCTTGTCTCGTTAATAATTGTCCTGGTTAACTTCCGCCGATTGGCTAAATAGTTAGTCATGAGTTTTGTTTTTACGGCACTCATTCGAAAAGTACTATGTATCGAAAATAGTAGTAGGGAGTAAGTACCACCACGACCCCTACTACTGTAAGTGCCGAGAATTTGGTTTTACCGGTGTAAATGACAAGTTAGAGCGAGTTTCAACGAGTGTCGTAAAACCAAAATCAAAGTAATTATTTTGGCCAACCAAAAAGGATGGAGACAATCCAGTAAACCGATCAAAACTCGAACTAATTACACGTAGCCGACACAAAGCGCGGGAAAATGTGCACGCGCGAGCCACGATTGGTTTTTGTTTCGCTTCTGATTGGTTGAAAAAGTGGCGCCAGAACTTTAAACCAATTACTAAGTGAAGTAATGCAAAACCAAAGCAATTCGCTAATTACTTTCGACATTCAATTTAAAACAGC
>AY313526.1_Montipora_mollis_M349.2_
GCACGAGTGCAGGTGAGATTGAGTCTTATAACAATACTAGCACAAAGACAAATTAAAGACAATCTCTGAATGTTAAACTTTGCAGAACAGTTCTTCCAACAATGACCTGTTTAGCGAAGCTCAACCGTTTTCGGGGGAGAGTAGAGAAACTGGACGTAAGGCATTTCAATGGTCGCTCATGTTTGTCCGCTTTCTTGCTCTTAGCGCCAGCTATACTCAGTTG-TTTTTTTTCTTACACCGATCGTCTCGTTAATAATTGTCCTGGTTAACTTCCGCCGATTGGCTAAATAGTTAGTCATGAGTTTTGTTTTTACGGCACTCATTCGAAAAGTACTATGTATCGAAAATAGTAGTAGGGAGTAAGTACCACCACGACCCTTACTACTGTAAGTGCCGAGAATTTGGTTTTACCGGTGTAAATGACAAGTTAGAGCGAGTTTCAACGAGTGTCGTAAAACCAAAATCAAAGTAATTATTTTGGCCAACCAAAAAAGATGGAGACAATCCAGTAAACCAATCAAAACTCGAACTAATTACACGTAGCCGACACAAAGCGCGGGAAAATGTGCACGCGCGAGCCACGATTGGTTTATGTTTCGCTTCTGATTGGTTGAAAAAATGGCGCCAGAACTTTAAACCAATTACTAAGTAAAGTAATGCAAAACCAAAGCAATTCGCTAATTACTTTCGACATTCAATTTAAAACAGC
>AY313531.1_Montipora_spongodes_M350_
---------------------------------ATACTAGCACAAAGACAAATTAAAGACAATCTCTGAACGTTAAACTTTGCAGAACAGTTCTTCCAACAATGACCTGTTTAGCGAAGCTCAACCGTTTTCGGGGGAGAGTAGAGAAACTGGACGTAAGGCATTTCAATGGTCGCTCATGTTTGTCCGCTTTCTTGCTCTTAGCGCCAGCTATACTCAGTTG-TTTTTTTTCTTACACCGATTGTCTCGTAAATAATTGTCCGGGTTAACCTCCGCCGATTGGCTAAATAGTTAGTCATGAGTTTTGTTTTTACGGCACTCATTCGAAAAGTACTATGTATCGAAAATAGTAGTAGGGAGTAAGTACCACCACGACCCCTACTACTGTAAGTGCCGAGAATTTGGTTTTACCGGTGTAAATGACAAGTTAGAGCGAGTTTCAACGAGTGTCGTAAAACCAAAATCAAAGTAATTATTTTGGCCAACCAAAAAGGATGGAGACAATCCAGTAAACCAATCAAAACTCGAACTAATTACACGTAGCCGACACAAAGCGCGGGAAAATGTGCACGCGCGAGCCACGATTGGTTTTTGTTTCGCTTCTGATTGGTTGAAAAAGTGGCGCCAGAACTTTAAACCAATTACTAAGTGAAGTAATGCAAAACCAAAGCAATTCGCTAATTACTTTCGACATTCAATTTAAAACAGC
>AY313472.1_Montipora_cactus_V60.2
GCACGAGTGCAGGTGAGATTGAGTCTTATAACAATACTAGCACAAAGACAAATTAAAGACAATCTCTGAACGTTAAACTTTGCAGAATAGTTCTTCCAACAATGACCTGTTTAGCGAAGCTCAACCGTTTTCGGGGGAGAGTAGAGAAACTGGACGTAAGGCATTTCAATGGTCCCTCATGTTTGTCCGCTTTCTTGCTCTTAGCGCCAGCTGTACTCAGTTG-TTTTTTTTCTTGCACCGATTGTCTCGTTAATAATTTTCCTGGTTAACTTCCGCCGATTGGCTAAATAGTTAGTCATGAGTTTTGTTTTTAAGGCACTCATTCGAAAAGTACTATGTATCAAAAATAGTAGTAGGGAGTAAGTACCACCACGACCCCTACTACTGCAAGTGCCGAGAATTTGGTTTTACCGGTGTAAATGACAAGTTAGAGCGGGTTTCAACGAGTGTCGTAAAACCAAAATCAAAGTAATTACTTTGGCCAATCAAAAAGGACCGAGACAATCCAGTAAACCAATCAAAACTCGAAGTAATTACACGCAGCCGACACAAAGCGCGGGAAAATGTGCACGCGCGAGCCACGATTGGTTTTTGTTTCGCTTCTGATTGGTTGAAAAAGTGGCGCGAGAACTTTAAACCAATCACTAAGTGAAGTAATGCAAAACCAAAGCAATTCGCGAATTACTTTCGACATTCAATTTAA-ACAGC
>AY313454.1_Montipora_sp._1-MVO-2003_V50.1_
GCACGAGTGCAGGTGAGATTGAGTCTTATAACAATACTAGCACAAAGACAAATTAAAGACAATCTCTGAACGTTAAACTTTGCAGAATAGTTCTTCCAACAATGACCTGTTTAGCGAAGCTCAACCGTTTTCGGGGGAGAGTAGAGAAACTGGACGTAAGGCATTTCAATGGTCCCTCATGTTTGTCCGCTTTCTTGCTCTTAGCGCCAGCTGTACTCAGTTG-TTTTTTTTCTTGCACCGATTGTCTCGTTAATAATTTTCCTGGTTAACTTCCGCCGATTGGCTAAATAGTTAGTCATGAGTTTTGTTTTTAAGGCACTCATTCGAAAAGTACTATGTATCAAAAATAGTAGTAGGGAGTAAGTACCACCACGACCCCTACTACTGCAAGTGCCGAGAATTTGGTTTTACCGGTGTAAATGACAAGTTAGAGCGGGTTTCAACGAGTGTCGTAAAACCAAAATCAAAGTAATTACTTTGGCCAATCAAAAAGGACCGAGACAATCCAGTAAACCAATCAAAACTCGAAGTAATTACACGCAACCGACACAAAGCGCGGGAAAATGTGCACGCGCGAGCCACGATTGGTTTTTGTTTCGCTTCTGATTGGTTGAAAAAGTGGCGCGAGAACTTTAAACCAATCACTAAGTGAAGTAATGCAAAACCAAAGCAATTCGCGAATTACTTTCGACATTCAATTTAAAACAGC
>AY313455.1_Montipora_sp._1-MVO-2003_V50.3_
GCACGAGTGCAGGTGAGATTGAGTCTTATAACAATACTAGCACAAAGACAAATTAAAGACAATCTCTGAACGTTAAACTTTGCAGAATAGTTCTTCCAACAATGACCTGTTTAGCGAAGCTCAACCGTTTTCGGGGGAGAGTAGAGAAACTGGACGTAAGGCATTTCAATGGTCCCTCATGTTTGTCCGCTTTCTTGCTCTTAGCGCCAGCTGTACTCAGTTG-TTGTTTTTCTTACACCGATTGTCTCGTTAATAATTTTCCTGGTTAACTTCCGCCGATTGGCTAAATAGTTAGTCATGAGTTTTGTTTTTAAGGCACTCATTCGAAAAGTACTATGTATCGAAAATAGTAGTGGGGAGTAAGTACCACCACGACCCCTACTACTGCAAGTGCCGAGAATTTGGTTTTACCGGTGTAAATGACAAGTTAGAGCGGGTTTCAACGAGTGTCGTAAAACCAAAATCAAAGTTATTACTTTGGCCAATCAAAAAGGACCGAGACAATCCAGTAAACCAATCAAAACTCGAAGTAATTACACGCAGCCGACACAAAGCGCGGGAAAATGTGCACGCGCGAGCCACGATTGGTTTTTGTTTCGCTTCTGATTGGTTGAAAAAGTGGCGCGAGAACTTTAAACCAATCACTAAGTGAAGTAATGCAAAACCAAAGCAATTCGCGAATTACTTTCGACATTCAATTTAAAACAGC
>AY313456.1_Montipora_sp._1-MVO-2003_V50.4_
--ACGAGTGCAGGTGAGATTGAGTCTTATAACAATACTAGCACAAAGACAAATTAAAGACAATCTCTGAACGTTAAACTTTGCAGAATAGTTCTTCCAACAATGACCTGTTTAGCGAAGCTCAACCGTTTTCGGGGGAGAGTAGAGAAACTGGACGTAAGGCATTTCAATGGTCCCTCATGTTTGTCCGCTTTCTTGCTCTTAGCGCCAGCTGTACTCAGTTG-TTGTTTTTCTTACACCGATTGTCTCGTTAATAATTTTCCTGGTTAACTTCCGCCGATTGGCTAAATAGTTAGTCATGAGTTTTGTTTTTAAGGCACTCATTCGAAAAGTACTATGTATCGAAAATAGTAGTGGGGAGTAAGTACCACCACGACCCCTACTACTGCAAGTGCCGAGAATTTGGTTTTACCGGTGTAAATGACAAGTTAGAGCGGGTTTCAACGAGTGTCGTAAAACCAAAATCAAAGTTATTACTTTGGCCAATCAAAAAGGACCGAGACAATCCAGTAAACCAATCAAAACTCGAAGTAATTACACGCAGCCGACACAAAGCGCGGGAAAATGTGCACGCGCGAGCCACGATTGGTTTTTGTTTCGCTTCTGATTGGTTGAAAAAGTGGCGCGAGAACTTTAAACCAATCACTAAGTGAAGTAATGCAAAACCAAAGCAATTCGCGAATTACTTTCGACATTCAATTTAAAACAGC
>AY313499.1_Montipora_delicatula_V41.1
GCACGAGTGCAGGTGAGATTGAGTCTTATAACAATACTAGCACAAAGACAAATTAAAGACAATCTCTGAAAGTTAAACTTTGCAGAACAGTTCTTCCAACAATGACCTGTTTAGCGAAGCTCAACCGTTTTCGGGGAAGAGTAGAGAAACTGGACGTAAGGCATTTCAATGGTCGCTCATGTTTGTCCGCTTTCTTGCTCTTAGCGCCAGCTGTACTCAGTTG-TTTTTTTTCTTACACCGATTGTCTCGTTAATAATTTTCCTGGTTAACTTCCGTCGATTGGCTAAATAGTTAGTCATGAGTTTTGTTTTTACGGCACTCATTCGAAAAGTACTATGTATCGAAAATAATAGCAGGGAGTAAGTACCACCACGACCCCTACTACTGTAAGTGCCGAGAATTTGGTTTTACCGGTGTACATGACAATTTAGAGCGAGTTTCAACGAGTGTCGTAAAACCAAAATCAAAGTAATTACTTTGGCCAATCAAAAAGGACGGAGACAATCCAGTAAAGTAATCAAAACTCGAAGTAATTACACGTAGCCGACACAAAGCGCGGGAAAATGTGCACGCGCGAGCCACGATTGGTTTTTGTTTCGCTTCTGATTGGTTGAAAAAGTGGCGCGAGAACTTTAAAACAATCACTAAGTGAAGTAATGCAAAACCAAAGCAATTCGCTAATTACTTTCGACATTCAATTTAAAACAGC
>AY313480.1_Montipora_capricornis_V77.1_
GCACGAGTGCAGGTGAGATTGAGCCTTATAACAATACTAGCACAAAGACTAATCAAAGACAATCTCTGAACGTTAAACTTTGCAGAACAGTTCTTCCAACAATGACCTGTTTAGCGAAGCTCAACCGTTTTCGGGGGAGAGTAGAGAAACTGGACGTAAGGCATTTCAATGGTCGCTCATGTTTGTCCGCTTTCTTGCTCTTAGCGCCAGCTGTACTCAGTTGTTTTTTTTTCTTACACCGATTGTCTCGCTAATAATTTTCCTGGTTAACTTCCGCCGATTGGCTAAATAGTTAGTCATGAGTTTTGTTTTTACGGCACTCATTCGAAAAGTACTATGTATCGAAAATAGTAGTAGGGAGTAAGTACCACCACGACCCCTACTACTGCAAGTGCCGAGAATTTGGTTTTACCGGTGTAAATGACAAGTTAGAGCGGGTTTCAACGAGTGTCGTAAAACCAAAATCAAAGTAATTACTTTGGCCAATCAAAAAGGACCGAGACAATCCAGTAAACCAATCAAAACTCGAAGTAATTACACGCAGCCGACACAAAGCGCGGGAAAATGTGCACGCGCGAGCCACGATTGGTTTTTGTTTCGCTTCTGATTGGTTGAAAAAGTGGCGCGAGAACTTTAAACCAATCACTAAGTGAAGTAATGCAAAACCAAAGCAATTCGCTAATTACTTTCGACATTCAATTAAAAACAGC
>AY313508.1_Montipora_hispida_M336.2_
GCACGAGTGCAGGTGAGATTGACTCTTACAACAATACTAGCACAAAGACAAATTAAAGACAATCTCTGAACGTTAAACTTTGCAGAACAGTTCTTCCAACAATGACCTGTTTAGCGAAGCTCAACCGTTTTCGGGGGAGAGTAGAGAAACTGGACGTAAGGCATTTCAATGGTAGCTCATGTTTGTCCGCTTTCTTGCTCTAAGCGACAGCTGTACTCAGTTG-TTTTTTTTCTTACACCGATTGTCTCGTTAATAATTTTCCTGGTTAACTCCCGCCGATTGGCTAAATAGTTAGTCATGAGTTTTGTTT--------------------------------------------------------------------------------------------------------------------------------------------------------------------------------------------------------------------------------------------------------------------CGCGCGAGCCACGATTGGTTTTTGTTTCGCTTCTGATTGGTTGAAAAAGTGGCGCGAGAACTTTAAACCAATCACTAAGTGAAGTAACGCAAAACCAAAGCAATTCGCTAATTACTTTCGACATTCAATTTAAAACAAC
>AY313534.1_Montipora_stellata_V10.1_
GCACGAGTGCAGGTGAGATTGAGTCTTATAACAATACTAGCACAAAGACAAATTAAAGACAATCTCTGAATGTTAAACTATGCAGAACAGTTCTTCCAACAATGACCTGTTTAGCGAAGCTCAACCGTTTTCGGGGGAGAGTAGAGAAACTGGACGTAAGGCATTTCAATGGTCGCTCATGTTTGTCCGCTTTCTTGCTCTTAGCGCCAGTTGTACTCAGTTG-TTTTTTTTCTTACACCGATTGTCTCGTTAATAATTTCCCTGGTTAACTTCCGCCGATTGGCTAAATAGTTAGTCATGAGTTTTGTTTTTACGGCACTCATTCGAAAGGTACTATGTATCAAAAATAGCAGTAGGGAGTAAGTACCACCACGACCCCTACTACTGTAAGTGCCGAGAATTTGGTTTTACTGGTGTAAATG--AAGTTAGAGCGGGTTTCAACGAGTGTCGTAAAACCAAAATCAAAGTAATTACTTTGGCCAATCAAAAAGGACGGAGACAATCCAGTAAACCAATCAAAACTCGAAGTAATTACACCTAGCCGACACAAAGCGCGGGAAAATGTGCACGCGCGAGCCACGATTGGTTTTTGTTTCGCTTCTGATTGGTTGAAAAAGTGGCGCGAGAACTTTAAACCAATCACTAAGTGAAGTAATGCAAAACCAAAGCAATTCGCTAATTACTTTCGACATTCAATTTAAAACAGC
>AY313536.1_Montipora_stellata_V14.1_
GCACGAGTGCAGGTGAGATTGAGTCTTATAACAATACTAGCACAAAGACAAATTAAAGACAATCTCTGAATGTTAAACTATGCAGAACAGTTCTTCCAACAATGACCTGTTTAGCGAAGCTCAACCGTTTTCGGGGGAGAGTAGAGAAACTGGACGTAAGGCATTTCAATGGTCGCTCATGTTTGTCCGCTTTCTTGCTCTTAGCGCCAGTTGTACTCAGTTG-TTTTTTTTCTTACACCGATTGTCTCGTTAATAATTTCCCTGGTTAACTTCCGCCGATTGGCTAAATAGTTAGTCATGAGTTTTGTTTTTACGGCACTCATTCGAAAGGTACTATGTATCAAAAATAGCAGTAGGGAGTAAGTACCACCACGACCCCTACTACTGTAAGTGCCGAGAATTTGGTTTTACTGGTGTAAATG--AAGTTAGAGCGGGTTTCAACGAGTGTCGTAAAACCAAAATCAAAGTAATTACTTTGGCCAATCAAAAAGGACGGAGACAATCCAGTAAACCAATCAAAACTCGAAGTAATTACACCTAGCCGACACAAAGCGCGGGAAAATGTGCACGCGCGAGCCACGATTGGTTTTTGTTTCGCTTCCGATTGGTTGAAAAAGTGGCGCGAGAACTTTAAACCAATCACTAAGTGAAGTAATGCAAAACCAAAGCAATTCGCTAATTACTTTCGACATTCAATTTAAAACAGC
>AY313535.1_Montipora_stellata_V10.2_
-----AGTGCAGGTGAGATTGAGTCTTATAACAATACTAGCACAAAGACAAATTAAAGACAATCTCTGAATGTTAAACTATGCAGAACAGTTCTTCCAACAATGACCTGCTTAGCGAAGCTCAACCGTTTTCGGGGGAGAGTAGAGAAACTGGACGTAAGGCATTTCAATGGTCGCTCATGTTTGTCCGCTTTCTTGCTCTTAGCGCCAGTTGTACTCAGTTG-TTTTTTTTCTTACACCGATTGTCTCGTTAATAATTTCCCTGGTTAACTTCCGCCGATTGGCTAAATAGTTAGTCATGAGTTTTGTTTTTACGGCACTCATTCGAAAGGTACTATGTATCAAAAATAGCAGTAGGGAGTAAGTACCACCACGACCCCTACTACTGTAAGTGCCGAGAATTTGGTTTTACTGGTGTAAATG--AAGTTAGAGCGGGTTTCAACGAGTGTCGTAAAACCAAAATCAAAGTAATTACTTTGGCCAATCAAAAAGGACGGAGACAATCCAGTAAACCAATCAAAACTCGAAGTAATTACACCTAGCCGACACAAAGCGCGGGGAAATGTGCACGCGCGAGCCACGATTGGTTTTTGTTTCGCTTCTGATTGGTTGAAAAAGTGGCGCGAGAACTTTAAACCAATCACTAAGTGAAGTAATGCAAAACCAAAGCAATTCGCTAATTACTTTCGACATTCAATTTAAAACAGC
>AY313481.1_Montipora_capricornis_V77.2_
GCACGAGTGCAGGTGAGATTGAGTCTTAGAACAATACTAGCACAAAGACAAATTAAAGACAATCTCTGAACGTTAAACTTTGCAGAACAGTTCTTCCAACAATGACCTGTTTAGCGAAGCTCAACCGTTTTCGGGGGAGAGTAGAGAAACTGGACGTAAGGCATTTCAATGGTCGCTAATGTTTGTCCGCTTTCTTGCTCTTAGCGCCAGCTGTACTCAGTTG-TTTTTTTTCTTACACCGATTGTCTCGTTAATAATTTTCCTGGTTAACTTCCGCCGATTGGCTAAATAGTTAGTCATGAGTTTTGTTT--------------------------------------------------------------------------------------------------------------------------------------------------------------------------------------------------------------------------------------------------------------------CGCGCGAGACACGATTGGTTTTTGTTTCGCTTCTGATTGGTTGAAAAAGTGGCGCGAGAACTTTAAACCAATCACTAGGTGAAGTAATGCAAAACCAAAGCAATTCGCTAATTACTTTCGACATTCAATTCAAAACAGC
>AY313471.1_Montipora_cactus_V31.2_
GCACGAGTGCAGGTGAGATTGAGTCTTAGAACAATACTAGCACAAAGACAAATTAAAGACAATCTCTGAACGTTAAACTTTGCAGAACAGTTCTTCCAACAATGACCTGTTTAGCGAAGCTCAACCGTTTTCGGGGGAGAGTAGGGAAACTGGACGTAAGGCATTTCAATGGTCGCTCATGTTTGTCCGCTTTCTTGCTCTTAGCGCCAGCTGTACTCAGTTG-TTTTTTTTCTTACACCGATTGTCTCGTTAATAATTTTCCTGGTTAACTTCCGCCGATTGGCTAAATAGTTAGTCATGAGTTTTGTTT--------------------------------------------------------------------------------------------------------------------------------------------------------------------------------------------------------------------------------------------------------------------CGCGCGAGACACGATTGGTTTTTGTTTCGCTTCTGATTGGTTGAAAAAGTGGCGCGAGAACTTTAAACCAATCACTAAGTGAAGTAATGCAAAACCAAAGCAATTCGCTAATTACTTTCGACATTCAATTTAAAACAGC
>AY313469.1_Montipora_cactus_V22.2_
GCACGAGTGCAGGTGAGATTGAGTCTTAGAACAATACTAGCACAAAGACAAATTAAAGACAATCTCTGAACGTTAAACTTTGCAGAACAGTTCTTCCAACAATGACCTGTTTAGCGAAGCTCAACCGTTTTCGGGGGAGAGTAGGGAAACTGGACGTAAGGCATTTCAATGGTCGCTCATGTTTGTCCGCTTTCTTGCTCTTAGCGCCAGCTGTACTCAGTTG-TTTTTTTTCTTACACCGATTGTCTCGCTAATAATTTTCCTGGTTAACTTCCGCCGATTGGCTAAATAGTTAGTCATGAGTTTTGTTT--------------------------------------------------------------------------------------------------------------------------------------------------------------------------------------------------------------------------------------------------------------------CGCGCGAGACACGATTGGTTTTTGTTTCGCTTCTGATTGGTTGAAAAAGTGGCGCGAGAACTTTAAACCAATCACTAAGTGAAGTAATGCAAAACCAAAGCAATTCGCTAATTACTTTCGACATTCAATTTAAAACAGC
>AY313470.1_Montipora_cactus_V31.1_
GCACGAGTGCAGGTGAGATTGAGTCTTAGAACAATACTAGCACAAAGACAAATTAAAGACAATCTCTGAACGTTAAACTTTGCAGAACAGTTCTTCCAACAATGACCTGTTTAGCGAAGCTCAACCGTTTTCGGGGGAGAGTAGGGAAACTGGACGTAAGGCATTTCAATGGTCGCTAATGTTTGTCCGCTTTCTTGCTCTTAGCGCCAGCTGTACTCAGTTG-TTTTTTTTCTTACACCGATTGTCTCGTTAATAATTTTCCTGGTTAACTTCCGCCGATTGGCTAAATAGTTAGTCATGAGTTTTGTTT--------------------------------------------------------------------------------------------------------------------------------------------------------------------------------------------------------------------------------------------------------------------CGCGCGAGACACGATTGGTTTTTGTTTCGCTTCTGATTGGTTGAAAAAGTGGCGCGAGAGCTTTAAACCAATCACTAAGTGAAGTAATGCAAAACCAAAGCAATTCGCTAATTACTTTCGACATTCAATTTAAAACAGC
>AY313474.1_Montipora_cactus_V71.1_
GCACGAGTGCAGGTGAGATTGAGTCTTAGAACAATACTAGCACAAAGACAAATTAAAGACAATCTCTGAACGTTAAACTTTGCAGAACAGTTCTTCCAACAATGACCTGTTTAGCGAAGCTCAACCGTTTTCGGGGGAGAGTAGAGAAACTGGACGTAAGGCATTTCAATGGTCGCTAATGTTTGTCCGCTTTCTTGCTCTTAGCGCCAGCTGTACTCAGTTG-TTTTTTTTCTTACACCGATTGTCTCGTTAATAATTTTCCTGGTTAGCTTCCGCCGATTGGCTAAATGGTTAGTCATGAGTTTTGTTT--------------------------------------------------------------------------------------------------------------------------------------------------------------------------------------------------------------------------------------------------------------------CGCGCGAGACACGATTGGTTTTTGTTTCGCTTCTGATTGGTTGAAAAAGTGGCGCGAGAACTTTAAACCAATCACTAAGTGAAGTAATGCAAAACCAAAGCAATTCGCTAATTACTTTCGACATTCAATTTAAAACAGC
>AY313519.1_Montipora_hispida_M341.1_
GCACGAGTGCAGGTGAGATTGAGTCTTATAACAATACTAGCACAAAGACAAATTAAAGACAATCTCTGAACGTTAAACTTTGCAGAACAGTTCTTCCAACAATGACCTGTTTAGCGAAGCTCAACCGTTTTCGGGGGAGAGTAGAGAAACTGGACGTAAGGCATTTCAATGGTCGATCATGTTTGTCCGCTTTCTTGCTCTTAGTGCCAGCTGTACTCAGTTG-TTTTTTTTCTTACATCGATTGTCTCGTTAATAAATTTCCTGGTTAACTTCCGCCGATTGGCTAAATAGTTAGTCATGAGTTTTGTTTTTACGGCACTCATTCGAAAAGTACTATGTATCGAAAATGGTAGTAGGGAGTAAGCACCACCACGACCCCTACTACTGTAAGTGCCGAGAATTTGGTTTTACCGGTGTAAATGACAAGTTAGAGCGAGTTTCAACGAGTGTCGTAAAACCAAATTCAAAGTAATTACTTTGGCCAATCAAAAAGGACGGAGACAATCCAGTAAACCAATCAAAACTCGAAGTAATTACACGTAGCCGACACAAAGCGCGGGAAAATGTGCACGCGCGAGCCACGATTGGTTTTTGTTTCGCTTCTGATTGGTTGA-AAAGTGGCGCGAGAACTTTAAACCAATCACTAAGTGAAGTAATGCAAAACCAAAGCAATTCGCTAATTACTTTCGACATTCAATTCAATTCAAT
>AY313530.1_Montipora_peltiformis_M346.2_
GCACGAGTGCAGGTGAGATTGAGTCTTATAACAATACTAGCACAAAGACAAATTAAAGACAATCTCTGAACGTTAAACTTTGCAGAACAGTTCTTCCAACAATGACCTGTTTAGCGAAGCTCAACCGTTTTCGGGGGAGAGTAGAGAAACTGGACGTAAGGCATTTCAATGGTCGATCATGTTTGTCCGCTTTCTTGCTCTTAGTGCCAGCTGTACTCAGTTG-TTTTTTTTCTTACATCGATTGTCTCGTTAATAAATTTCCTGGTTAACTTCCGCCGATTGGCTAAATAGTTAGTCATGAGTTTTGTTTTTACGGCACTCATTCGAAAAGTACTATGTATCGAAAATGGTAGTAGGGAGTAAGCACCACCACGACCCCTACTACTGTAAGTGCCGAGAATTTGGTTTTACCGGTGTAAATGACAAGTTAGAGCGAGTTTCAACCAGTGTCGTAAAACCAAATTCAAAGTAATTACTTTGGCCAATCAAAAAGGACGGAGACAATCCAGTAAACCAATCAAAACCCGAAGTAATTACACGTAGCCGACACAAAGCGCGGGAAAATGTGCACGCGCGAGCCACGATTGGTTTTTGTTTCGCTTCTGATTGGTTGA-AAAGTGGCGCGAGAACTTTAAACCAATCACTAAGTGAAGTAATGCAAAACCAAAGCAATTCGCTAATTACTTTCGACATTCAATTCAATTCAAT
>AY313529.1_Montipora_peltiformis_M346.1_
GCGCGAGTGCAGGTGATATTGAGTCTTATAACAATACTAGCACAAAGACAAATTAAAGACAATCTCTGAACGTTAAACTTTGCAGAACAGTTCTTCCAACAATGACCTGTTTAGCGAAGCTCAACCGTTTTCGGGGGAGAGTAGAGAAACTGGACGTAAGGCATTTCAATGGTCGATCATGTTTGTCCGCTTTNTTGCTCTTAGTGCCAGCTGTACTCAGTTG-TTTTTTTTCTTACATCGATTGTCTCGTTAATAAATTTCCTGGTTAACTTCCGCCGATTGGCTAAATAGTTAGTCATGAGTTTTGTTTTTACGGCACTCATTCGAAAAGTACTATGTATCGAAAATGGTAGTAGGGAGTAAGCACCACCACGACCCCTACTACTGTAAGTGCCGAGAATTTGGTTTTACCGGTGTAAATGACAAGTTAGAGCGAGTTTCAACGAGTGTCGTAAAACCAAATTCAAAGTAATTACTTTGGCCAATCAAAAAGGACGGAGACAATCCAGTAAACCAATCAAAACTCGAAGTAATTACACGTAGCCGACACAAAGCGCGGGAAAATGTGCACGCGCGAGCCACGATTGGTTTTTGTTTCGCTTCTGATTGGTTGA-AAAGTGGCGCGAGAACTTTAAACCAATCACTAAGTGAAGTAATGCAAAACCAAAGCAATTCGCTAATTACTTTCGACATTCAATTCAATTCAAT
>AY313465.1_Montipora_aequituberculata_M343.3_
GCACGAGTGCAGGTGAGATTGAGTCTTATAACAATACTAGCACAAAGACAAATTAAAGACAATCTCTGAACGTTAAACTTTGCAGAACAGTTCTTCCAACAATGACCTGTTTAGCGAAGCTCAACCGTTTTCGGGGGAGAGTAGAGAAACTGGACGTAAGGCATTTCAATGGTCGCTCATGTTTGTCCGCTTTCTTGCTCTTAGTGCCAGCTGTACTCAGTTG-TTTTTTTTCTTACATCGATTGTCTCGTTAATAAATTTCCTGGTTAACTTCCGCCGATTGGCTAAATAGTTAGTCATGAGTTTTGTTTTTACGGCACTCATTCGAAAAGTACTATGTATCGAAAATGGTAGTAGGGAGTAAGCACCACCACGACCCCTACTACTGTAAGTGCCGAKAATTTGGTTTTACCGGTGTAAATGACAAGCTAGAGCGAGTTTCAACGAGTGTCGTAAAACCAAATTCAAAGTAATTACTTTGGCCAATCAAAAAGGACGGAGACAATCCAGTAAACCAATCAAAACTCGAAGTAATTACACGTAGCCGACACAAAGCGCGGGAAAATGTGCACGCGCGAGCCACGATTGGTTTTTGTTTCGCTTCTGATTGGTTGA-AAAGTGGCGCGAGAACTTTAAACCAATCACTAAGTGAAGTAATGCAAAACCAAAGCAATTCGCTAATTACTTTCGACATTCAATTCAATTCAAT
>AY313520.1_Montipora_hispida_M341.2_
GCACGAGTGCAGGTGAGATTGAGTCTTATAACAATACTAACACAAAGACAAATTAAAGACAATCTCTGAACGTTAAACTTTGCAGAACAGTTCTTCCAACAATGACCTGTTTAGCGAAGCTCAACCGTTTTCGGGGGAGAGTAGAGAAACTGGACGTAAGGCATTTCAATGGTCGCTCATGTTTGTCCGCTTTCTTGCTCTTAGTGCCAGCTGTACTCAGTTG-TTTTTTTTCTTACATCGATTGTCTCGTTAATAAATTTCCTGGTTAACTTCCGCCGATTGGCTAAATAGTTAGTCATGAGTTTCGTTTTTACGGCACTCATTCGAAAAGTACTATGTATCGAAAATGGTAGTAGGGAGTAAGCACCACCACGACCCCTACTACTGTAAGTGCCGAGAATTTGGTTTTACCGGTGTAAATGACAAGTTAGAGCGAGTTTCAACGAGTGTCGTAAAACCAAATTCAAAGTAATTACTTTGGCCAATCAAAAAGGACGGAGACAATCCAGTAAACCAATCAAAACTCGAAGTAATTACACGTAGCCGACACAAAGCGCGGGAAAATGTGCACGCGCGAGCCACGATTGGTTTTTGTTTCGCTTCTGATTGGTTGA-AAAGTGGCGCGAGAACTTTAAACCAATCACTAAGTGAAGTAATGCAAAACCAAAGCAATTCGCTAATTACTTTCGACATTCAATTCAATTCAAT
>AY313517.1_Montipora_hispida_M338.1_
GCACGAGTGCAGGTGAGATTGAGTCTTATAACAATACTAACACAAAGACAAATTAAAGACAATCTCTGAACGTTAAACTTTGCAGAACAGTTCTTCCAACAATGACCTGTTTAGCGAAGCTCAACCGTTTTCGGGGGAGAGTAGAGAAACTGGACGTAAGGCATTTCAATGGTCGCTCATGTTTGTCCGCTTTCTTGCTCTTAGTGCCAGCTGTACTCAGTTG-TTTTTTTTCTTACATCGATTGTCTCGTTAATAAATTTCCTGGTTAACTTCCGCCGATTGGCTAAATAGTTAGTCATGAGTTTTGTTTTTACGGCGCTCATTCGAAAAGTACTATGTATCGAAAATGGTAGTAGGGAGTAAGCACCACCACGACCCCTACTACTGTAAGTGCCGAGAATTTGGTTTTACCGGTGTAAATGACAAGTTAGAGCGAGTTTCAACGAGTGTCGTAAAACCAAATTCAAAGTAATTACTTTGGCCAATCAAAAAGGACGGAGACAATCCAGTAAACCAATCAAAACTCGAAGTAATTACACGTAGCCGACACAAAGCGCGGGAAAATGTGCACGCGCGAGCCACGATTGGTTTTTGTTTCGCTTCTGATTGGTTGA-AAAGTGGCGCGAGAACTTTAAACCAATCACTAAGTGAAGTAATGCAAAACCAAAGCAATTCGCTAATTACTTTCGACATTCAATTCAATTCAAT
>AY313510.1_Montipora_hispida_M331.1_
GCACGAGTGCAGGTGAGATTGAGTCTTATAACAATACTAGCACAAAGACAAATTAAAGACAATCTCTGAACGTTAAACTTTGCAGAACAGTTCTTCCAACAATGACCTGTTTACCGAAGCTCAACCGTTTTCGGGGGAGAGTAGAGAAACTGGACGTAAGGCATTTCAATGGTCGCTCATGTTTGTCCGCTTTCTTGCTCTTAGTGCCAGCTGTACTCAGTTG-TTTTTTTTCTTACATCGGTTGTCTCGTTAATAAATTTCCTGGTTAACTTCCGCCGATTGGCTAAATAGTTAGTCATGAGTTTTGTTTTTACGGCACTCATTCGAAAAGTACTATGTATCGAAAATGGTAGTAGGGAGTAAGCACCACCACGACCCCTACTACTGTAAGTGCCGAGAATTTGGTTTTACCGGTGTAAATGACAAGTTAGAGCGAGTTTCAACGAGTGTCGTAAAACCAAATTCAAAGTAATTACTTTGGCCAATCAAAAAGGACGGAGACAATCCAGTAAACCAATCAAAACTCGAAGTAATTACACGTAGCCGACACAAAGCGCGGGAAAATGTGCACGCGCGAGCCACGATTGGTTTTTGTTTCGCTTCTGATTGGTTGA-AAAGTGGCGCGAGAACTTTAAACCAATCACTAAGTGAAGTAATGCAAAACCAAAGCAATTCGCTAATTACTTTCGACATTCAATTCAATTCAAT
>AY313518.1_Montipora_hispida_M340.1_
GCACGAGTGCAGGTGAGATTGAGTCTTATAACAATACTAGCACAAAGACAAATTAAAGACNNNNNNTGAACGTTAAACTTTGCAGAACAGTTCTTCCAACAATGACCTGTTTACCGAAGCTCAACCGTTTTCGGGGGAGAGTAGAGAAACTGGACGTAAGGCATTTCAATGGTCGCTCATGTTTGTCCGCTTTCTTGCTCTTAGTGCCAGCTGTACTCAGCTG-TTTTTTTTCTTACATCGATTGTCTCGTTAATAAATTTCCTGGTTAACTTCCGCCGATTGGCTAAATAGTTAGTCATGAGTTTTGTTTTTACGGCACTCATTCGAAAAGTACTATGTATCGAAAATGGTAGTAGGGAGTAAGCACCACCACGACCCCTACTACTGTAAGTGCCGAGAATTTGGTTTTACCGGTGTAAATGACAAGTTAGAGCGAGTTTCAACGAGTGTCGTAAAACCAAATTCAAAGTAATTACTTTGGCCAATCAAAAAGGACGGAGACAATCCAGTAAACCAATCAAAACTCGAAGTAATTACACGTAGCCGACACAAAGCGCGGGAAAATGTGCACGCGCGAGCCACGATTGGTTTTTGTTTCGCTTCTGATTGGTTGA-AAAGTGGCGCGAGAACTTTAAACCAATCACTAAGTGAAGTAATGCAAAACCAAAGCAATTCGCTAATTACTTTCGACATTCAATTCAATTCAAT
>AY313464.1_Montipora_aequituberculata_M343.2_
GCACGAGTGCAGGTGAGATTGAGTCTTATAACAATACTAGCACAAAGACAAATTAAAGACAATCTCTGAACGTTAAACTTTGCAGAACAGTTCTTCCAACAATGACCTGTTTAGCGAAGCTCAACCGTTTTCGGGGGAGAGTAGAGAAACTGGACGTAAGGCATTTCAATGGTCGCTCATGTTTGTCCGCTTTCTTGCTCTTAGTGCCAGCTGTACTCAGTTG-TTTTTTTTCTTACATCGATTGTCTCGTTAATAAATTTCCTGGTTAACTTCCGCCGATTGGCTAAATAGTTAGTCATGAGTTTTGTTTTTACGGCAC----------------------------------------------------------------------------------------------------------------------------------TCGTAAAACCAAATTCAAAGTAATTACTTTGGCCAATCAAAAAGGACGGAGACAATCCAGTAAACCAATCAAAACTCGAAGTAATTACACGTAGCCGACACAAAGCGCGGGAAAATGTGCACGCGCGAGCCACGATTGGTTTTTGTTTCGCTTCTGATTGGTTGA-AAAGTGGCGCGAGAACTTTAAACCAATCACTAAGTGAAGTAATGCAAAACCAAAGCAATTCGCTAATTACTTTCGACATTCAATTCAATTCAAT
>AY313515.1_Montipora_hispida_M337.2_
GCACGAGTGCAGGTGAGATTGAGTCTTATAACAATACTAACACAAAGAAAAATTAAAGACAATCTCTGAACGTGAAACTTTGCAGAACAGTTCTTCCAACAATGACCTGTTTAGCGAAGCTCAACCGTTTTCGGGGGAGAGTAGAGAAACTGGACGTAAGGCATTTCAATGGTCGCTCATGTTTGTCCGCTTTCTTGCTCTTAGTGCCAGCTGTACTCAGTTG-TTTTTTTTCTTACATCGATTGTCTCGTTAATAAATTTCCTGGTTAACTTCCGCCGATTGGCTAAATAGTTAGTCATGAGTTTTGTTTTTACGGCACTCATTCGAAAAGTACTATGTATCGAAAATGGTAGTAGGGAGTAAGCACCACCACGACCCCTACTACTGTAAGTGCCGAGAATTTGGTTTTACCGGTGTAAATGACAAGTTAGAGCGAGTTTCAACGAGTGTCGTAAAACCAAATTCAAAGTAATTACTTTGGCCAATCAAAAAGGACGGAGACAATCCAGTAAACCAATCAAAACTCGAAGTAATTACACGTAGCCGACACAAAGCGCGGGAAAATGTGCACGCGCGAGCCACGATTGGTTTTTGTTTCGCTTCTGATTGGTTGA-AAAGTGGCGCGAGAAGTTTAAACCAATCACTAAGTGAAGTAATGCAAAACCAAAGCAATTCGCTAATTACTTTCGACATTCAATTCAATTCAAT
>AY313527.1_Montipora_peltiformis_M339.5_
GCACGAGTGCAGGTGAGATTGAGTCTTATAACAATACTAACACAAAGAAAAATTAAAGACAATCTCTGAACGTGAAACTTTGCAGAACAGTTCTTCCAACAATGACCTGTTTAGCGAAGCTCAACCGTTTTCGGGGGAGAGTAGAGAAACTGGACGTAAGGCATTTCAATGGTCGCTCATGTTTGTCCGCTTTCTTGCTCTTAGTGCCAGCTGTACTCAGTTG-TTTTTTTTCTTACATCGATTGTCTCGTTAATAAATTTCCTGGTTAACTTCCGCCGATTGGCTAAATAGTTAGTCATGAGTTTTGTTTTTACGGCACTCATTCGAAAAGTACTATGTATCGAAAATGGTAGTAGGGAGTAAGCACCACCACGACCCCTACTACTGTAAGTGCCGAGAATTTGGTTTTACCGGTGTAAATGACTAGTTAGAGCGAGTTTCAACGAGTGTCGTAAAACCAAATTCAAAGTAATTACTTTGGCCAATCAAAAAGGACGGAGACAATCCAGTAAACCAATCAAAACTCGAAGTAATTACACGTAGCCGACACAAAGCGCGGGAAAATGTGCACGCGCGAGCCACGATTGGTTTTTGTTTCGCTTCTGATTGGTTGA-AAAGTGGCGCGAGAAGTTTAAACCAATCACTAAGTGAAGTAATGCAAAACCAAAGCAATTCGCTAATTACTTTCGACATTCAATTCAATTCAAT
>AY313513.1_Montipora_hispida_M334.2_
GCACGAGTGCAGGTGAGATTGAGTCTTATAACAATACTAGCACAAAGAAAAATTAAAGACAATCTCTGAACGTTAAACTCTGCTGAACAGTTCTTCCAACAATGACCTGTTTAGCGAAGCTCAACCGTTTTCGGGGGAGAGTAGAGAAACTGGACGTAAGGCATTTCAATGGTCGCTCATGTTTGTCCGCTTTCTTGCTCTTAGTGCCAGCTGTACTCAGTTG-TTTTTTTTCTTACATCGATTGTCTCGTTAATAAATTTCCTGGTTAACTTCCGCCGATTGGCTAAATAGTTAGTCATGAGTTTTGTTTTTACGGCACTCATTCGAAAAGTACTATGTATCGAAAATGGTAGTAGGGAGTAAGCACCACCACGACCCCTACTACTGTAAGTGCCGAGAATTTGGTTTTACCGGTGTAAATGACAAGTTAGAGCGAGTCTCAACGAGTGTCGTAAAACCAAATTCAAAGTAATTACTTTGGCCAATCAAAAAGGACGGAGACAATCCAGTAAACCAATCAAAACTCGAAGTAATTACACGTAGCCGACACAAAGCGCGGGAAAATGTGCACGCGCGAGCCACGATTGGTTTTTGTTTCGCTTCTGATTGGTTGA-AAAGTGGCGCGAGAACTTTAAACCAATCACTAAGTGAAGTAATGCAAAACCAAAGCAATTCGCTAATTACTTTCGACATTCAATTCAATTCAAT
>AY313514.1_Montipora_hispida_M337_
-----------------ATTGAGTCTTATAACAATACTAACACAAAGACAAATTAAAGACAATCTCTGAACGTGAAACTTTGCAGAACAGTTCTTCCAACAATGACCTGTTTAGCGAAGCTCAACCGTTTTCGGGGGAGAGTAGAGAAACTGGACGTAAGGCATTTCAATGGTCGCTCATGTTTGTCCGCTTTCTTGCTCTTAGTGCCAGCTGTACTCAGTTG-TTTTTTTTCTTACATCGATTGTCTCGTTAATAAATTTCCTGGTTAACTTCCGCCGATTGGCTAAATAGTTAGTCATGAGTTTTGTTTTTACGGCACTCATTCGAAAAGTACTATGTATCGAAAATGGTAGTAGGGAGTAAGCACCACCACGACCCCTACTACTGTAAGTGCCGAGAATTTGGTTTTACCGGTGTAAATGACAAGTTAGAGCGAGTTTCAACGAGTGTCGTAAAACCAAATTCAAAGTAATTACTTTGGCCAATCAAAAAGGACGGAGACAATCCAGTAAACCAATCAAAACTCGAAGTAATTACACGTAGCCGACACAAAGCGCGGGAAAATGTGCACGCGCGAGCCACGATTGGTTTTTGTTTCGCTTCTGATTGGTTGA-AAAGTGGCGCGAGAACTTTAAACCAATCACTAAGTGAAGTAATGCAAAACCAAAGCAATTCGCTAATTACTTTCGACATTCAATTCAATTCAAT
>AY313528.1_Montipora_peltiformis_M339.8_
-----------------ATTGAGTCTTATAACAATACTAACACAAAGACAAATTAAAGACAATCTCTGAACGTGAAACTTTGCAGAACAGTTCTTCCAACAATGACCTGTTTACCGAAGCTCAACCGTTTTCGGGGGAGAGTAGAGAAACTGGACGTAAGGCATTTCAATGGTCGCTCATGTTTGTCCGCTTTCTTGCTCTTAGTGCCAGCTGTACTCAGTTG-TTTTTTTTCTTACATCGATTGTCTCGTNAATAAATTTCCTGGTTAACTTCCGCCGAATGGCTAAATAGTTAGTCATGAGTTTTGTTTTTACGGCAGTCATTCGAAAAGTACTATGTATCGAAAATGGTAGTAGGGAGTAAGCACCACCACGACCCCTACTACTGTAAGTGCCGAGAATTTGGTTTTACCGGTGTAAATGACAAGTTAGAGCGAGTTTCAACGAGTGTCGTAAAACCAAATTCAAAGTAATTACTTTGGCCAATCAAAAAGGACGGAGACAATCCAGTAAACCAATCAAAACTCGAAGTAATTACACGTAGCCGACACAAAGCGCGGGAAAATGTGCACGCGCGAGCCACGATTGGTTTTTGTTTCGCTTCTGATTGGTTGA-AAAGTGGCGCGAGAASTTTAAACCAATCACTAAGTGAAGTAATGCAAAACCAAAGCAATTCGCTAATTACTTTCGACATTCAATTCAATTCAAT
>AY313516.1_Montipora_hispida_M338.2_
-CACAAGTGCAGGTGAGATTGAGTCTTATAACAATACTAGCACAAAGACAAATTAAAGACAATCTCTGAACGTTAAACTTTGCAGAACAGTTCTTCCAACAATGACCTGTTTACCGAAGCTCAACCGTTTTCGGGGGAGAGTAGAGAAACTGGACGTAAGGCATTTCAATGGTCGCTCATGTTTGTCCGCTTTCTTGCTCTTAGTGCCAGCTGTACTCAGTTG-TTTTTTTTCTTACATCGATTGTCTCGTTAATAAATTTCCTGGTTAACTTCCGCCGATTGGCTAAATAGTTAGTCATGAGTTTTGTTTTTACGGCACTCATTCGAAAAGTACTATGTATCGAAAATGGTAGTAGGGAGTAAGCACCACCACGACCCCTACTACTGTAAGTGCCGAAAATTTGGTTTTACCGGTGTAAATGACAAGTTAGAGCGAGTTTCAACGAGTGTCGTAAAACCAAATTCAAAGTAATTACTTTGGCCAATCAAAAAGGACGGAGACAATCCAGTAAACCAATCAAAACTCGAAGTAATTACACGTAGCCGACACAAAGCGCGGGAAAATGTGCACGCGCGAGCCACGATTGGTTTTTGTTTCGCTTCTGATTGGTTGA-AAAGTGGCGCGAGAACTTTAAACCAATCACTAAGTGAAGTAATGCAAAACCAAAGCAATTCGCTAATTACTTTCGACATTCAATTCAATTCAAT
>AY313511.1_Montipora_hispida_M331.7_
-----------GGTGAGATTGAGTCTTATAACAATACTAGCACAAAGACAAATTAAAGACAATCTCTGAACGTTAAACTTTGCAGAACAGTTCTTCCAACAATGACCTGTTTACCGAAGCTCAACCGTTTTCGGGGGAGAGTAGAGAAACTGGACGTAAGGCATTTCAATGGTCGYTCATGTTTGTCCGCTTTCTTGCTCTTAGTGCCAGCTGTACTCAGTTG-TTTTTTTTCTTACATCGATTGTCTCGTTAATAAATTTCCTGGTTAACTTCCGCCGATTGGCTAAATAGTTAGTCATGAGTTTTGTTTTTACGGCACTCATTCGAAAAGTACTATGTATCGAAAATGGTAGTAGGGAGTAAGCACCACCACGACCCCTACTACTGTAAGTGCCGAGAATTTGGTTTTACCGGTGTAAATGACAAGTTAGAGCGAGTTTCAACGAGTGTCGTAAAACCAAATTCAAAGTAATTACTTTGGCCAATCAAAAAGGACGGAGACAATCCAGTAAACCAATCAAAACTCGAAGTAATTACACGTAGCCGACACAAAGCGCGGGAAAATGTGCACGCGCGAGCCACGATTGGTTTTTGTTTCGCTTCTGATTGGTTGA-AAAGTGGCGCGAGAACTTTAAACCAATCACTAAGTGAAGTAATGCAAAACCAAAGCAATTCGCTAATTACTTTCGACATTCAATTCAATTCAAT
>AY313461.1_Montipora_altasepta_V35.4_
--ACGAGTGCAGGTGAGATTGAGTCTTATAACAATACTAACACAAAGAAAAATTAAAGACAATCTCTGAACGTTAAACTTTGCAGAACAGTTCTTCCAACAATGACCTGTTTAGCGAAGCTCAACCGTTTTCGGGGGAGAGTAGAGAAACTGGACGTAAGGCATTTCAATGGTCGCTCATGTTTGTCCGCTTTCTTGCTCTTAGTGCCAGCTGTACTCAGTTG-TTTTTTTTCTTACATCGATTGTCTCGTTAATAAATTTCCCGGTTAACTTCCGCCGATTGGCTAAATAGTTAGTCATGAGTTTTGTTTTTACGGCACTCATTCGAAAAGTACTATGTATCGAAAATGGTAGTAGGGAGTAAGCACCACCACGACCCCTACTACTGTAAGTGCCGAGAATTTGGTTTTACCGGTGTAAATGACAAGTTAGAGCGAGTTTCAACGAGCGTCTTAAAACCAAATTCAAAGTAATTACTTTGGCCAATCAAAAAGGACGGAGACAATCCAGTAAACCAATCAAAACTCGAAGTAATTACACGTAGCCGACACAAAGCGCGGGAAAATGTGCACGCGCGAGCCACGATTGGTTTTTGTTTCGCTTCTGATGGGTTGA-AAAGTGGCGCGAGAAGTTTAAACCAATCACTAAGTGAAGTAATGCAAAACCAAAGCAATTCGCTAATTACTTTCGACATTCAATTCAATTCAAT
>AY313457.1_Montipora_sp._2-MVO-2003_V35.2_
-----AGTGCAGGTGAGATTGAGTCTTATAACAATACTAACACAAAGAAAAATTAAAGACAATCTCTGAACGTTAAACTTTGCAGAACAGTTCTTCCAACAATGACCTGTTTAGCGAAGCTCAACCGTTTTCGGGGGGGAGTAGAGAAACTGGACGTAAGGCATTTCAATGGTCGCTCATGTTTGTCCGCTTTCTTGCTCTTAGTGCCAGCTGTACTCAGTTG-TTTTTTTTCTTACATCGATTGTCTCGTTAATAAATTTCCCGGTTAACTTCCGCCGATTGGCTAAATAGTTAGTCATGAGTTTTGTTTTTACGGCACTCATTCGAAAAGTACTATGTATCGAAAATGGTAGTAGGGAGTAAGCACCACCACGACCCCTACTACTGTAAGTGCCGAGAATTTGGTTTTACCGGTGTAAATGACAAGTTAGAGCGAGTTTCAACGAGCGTCTTAAAACCAAATTCAAAGTAATTACTTTGGCCAATCAAAAAGGACGGAGACAATCCAGTAAACCAATCAAAACTCGAAGTAATTACACGTAGCCGACACAAAGCGCGGGAAAATGTGCACGCGCGAGCCACGATTGGTTTTTGTTTCGCTTCTGATTGGTTGA-AAAGTGGCGCGAGAAGTTTAAACCAATCACTAAGTGAAGTAATGCAAAACCAAAGCAATTCGCTAATTACTTTCGACATTCAATTCAATTCAAT
>AY313460.1_Montipora_altasepta_V53.1_
-----AGTGCAGGTGAGATTGAGTCTTATAACAATACTAACACAAAGAAAAATTAAAGACAATCTCTGAACGTTAAACTTTGCAGAACAGTTCTTCCAACAATGACCTGTTTAGCGAAGCTCAACCGCTTTCGGGGGAGAGTAGAGAAACTGGACGTAAGGCATTTCAATGGTCGCTCATGTTTGTCCGCTTTCCTGCTCTTAGTGCCAGCTGTACTCAGTTG-TTTTTTTTCTTACATCGATTGTCTCGTTAATAAATTTCCCGGTTAACTTCCGCCGATTGGCTAAATAGTTAGTCATGAGTTTTGTTTTTACGGCACTCATTCGAAAAGTACTATGTATCGAAAATGGTAGTAGGGAGTAAGCACCACCACGACCCCTACTACTGTAAGTGCCGAGAATTTGGTTTTACCGGTGTAAATGACAAGTTAGAGCGAGTTTCAACGAGCGTCTTAAAACCAAATTCAAAGTAATTACTTTGGCCAATCAAAAAGGACGGAGACAATCCAGTAAACCAATCAAAACTCGAAGTAATTACACGTAGCCGACACAAAGCGCGGGAAAATGTGCACGCGCGAGCCACGATTGGTTTTTGTTTCGCTTCTGATTGGTTGA-AAAGTGGCGCGAGAAGTTTAAACCAATCACTAAGTGAAGTAATGCAAAACCAAAGCAATTCGCTAATTACTTTCGACATTCAATTCAATTCAAT
>AY313498.1_Montipora_delicatula_V1.1_
GCACGAGTGCAGGTGAGATTGAGTCTTATAACAATACTAGCACAAAGACAAATTAAAGACAATCTCTGAACGTTAAACTTTGCAGAACAGTTCTTCCAACAATGACCTGTTTAGCGAAGCTCAACCGTTTTCGGGGGAGAGTAGAGAAACTGGACGTAAGGCATTTCAATGGTCGCTCATGTTTGTCCGCTTTCTTGCTCTTAGTGCCAGCTGTACTCAGTTGTTTTTTTTTCTTACATCGATTGTCTCGTTAATAAATTTCCTGGTTAACTTCCGCCGATTGGCTAAATAGTTAGTCATGAGTTTTGTTTTTACGGCACTCATTCGAAAAGTACTATGTATCGAAAATGGTAGTAGGGAGTAAGCACCACCACGACCCCTACTACTGTAAGTGCCGAGAATTTGGTTTTACCGGTGTAAATGACAAGTTAGAGCGAGTTTCAACGAGTGTCGTAAAACCAAATTCAAAGTAATTACTTTGGCCAATCAAAAAGGACGGAGACAATCCAGTAAACCAATCAAAACTCGAAGTAATTACACGTAGCCGACACAAAGCGCGGGAAAATGTGCACGCGCGAGCCACGATTGGTTTTTGTTTCGCTTCTGATTGGTTGA-AAAGTGGCGCGAGAACTTTAAACCAATCACTAAGTGAAGTAATGCAAAACCAAAGCAATTCGCTAATTACTTTCGACATTCAATTCAATTCAAT
>AY313467.1_Montipora_aequituberculata_M342.2_
----------------GATTGAGTC-TATAACAATACTAGCACAAAGACAAATTAAAGACAATCTCTGAACGTTAAACTTTGCAGAACAGTTCTTCCAACAATGACCTGTTTAGCGAAGCTCAACCGTTTTCGGGGGAGAGTAGAGAAACTGGACGTAAGGCATTTCAATGGTCGCTCATGTTTGTCCGCTTTCTTGCTCTTAGTGCCAGCTGTACTCAGTTG-TTTTTTTTCTTACATCGATTGTCTCGTTAATAAATTTCCTGGTTAACTTCCGCCGATTGGCTAAATAGTTAGTCATGAGTTTTGTCTTTACGGCACTCATTCGAAAAGTACTATGTATCGAAAATGGTAGTAGGGAGTAAGCACCACCACGACCCCTACTACTGTAAGTGCCGAGAATTTGGTTTTACCGGTGTAAATGACAAGTTAGAGCGAGTTTCAACGAGTGTCGTAAAACCAAATTCAAAGTAATTACTTTGGCCAATCAAAAAGGACGGAGACAATCCAGTAAACCAATCAAAACTCGAAGTAATTACACGTAGCCGACACAAAGCGCGGGAAAATGTGCACGCGCGAGCCACGATTGGTTTTTGTTTCGCTTCTGATTGGTTGA-AAAGTGGCGCGAGAACTTTAAACCAATCACTAAGTGAAGTAATGCAAAACCAAAGCAATTCGCTAATTACTTTCGACATTCAAATCAATTCAAT
>AY313466.1_Montipora_aequituberculata_M343.1_
GCACGAGTGCAGGTGATATTGAGTCTTATAACAATACTAGCACAAAGACAAATTAAAGACAATCTCTGAACGTTAAACTTTGCAGAACAGTTCT-----------CCTGTTTAGCGAAGCTCAACCGTTTTCGGGGGAGAGTAGAGAAACTGGACGTAAGGCATTTCAATGGTCGCTCATGTTTGTCCGCTTTCTTGCTCTTAGTGCCAGCTGTACTCAGTTG-TTTTTTTTCTTACATCGATTGTCTCGTTAATAAATTTCCTGGTTAACTTCCGCCGATTGGCTAAATAGTTAGTCATGAGTTTTGTTTTTACGGCAC----------------------------------------------------------------------------------------------------------------------------------TCGTAAAACCAAATTCAAAGTAATTACTTTGGCCAATCAAAAGGGACGGAGACAATCCAGTAAACCAATCAAAACTCGAAGTAATTACACGTAGCCGACACAAAGCGCGGGAAAATGTGCACGCGCGAGCCACGATTGGTTTTTGTTTCGCTTCTGATTGGTTGA-AAAGTGGCGCGAGAACTTTAAACCAATCACTAAGTGAAGTAATGCAAAACCAAAGCAATTCGCTAATTACTTTCGACATTCAATTCAATTCAAT
>AY313546.1_Montipora_hoffmeisteri_V42
GCACGAGTGCAGGTGAGATTGAGTCTTAGAACAATACTAGCACAAAGACAAATTAAAGACAATCTCTGAACGTTAAACTTTGCAGAACAGTTCTTCCAACAATGACCTGTTTAGCGAAGCTCAACCGTTTTCGGGGGAGAGTAGAGAAACTGGACGTAAGGCATTTCAATGGTCGCTCATGTTTGTCCGCTTTCTTGCTCTTAGCGCCAGCTGTACTCAGTTG-TTTTTTT-CTTACACCGATTGTCTCGTTAATAATTTTCCTGGTTAACTTCCGCCGATTGGCTAAATAGTTAGTCATGAGTTTTGTTTTTACGGCACTCATTCGAAAAGTACTATGTATCGAAAATAGTAGTAGGGAGTAAGTACCACCACGACCCCTACTACTGTAAGTGCCGAGAATTTGGTTTTACCGGTGTAAATGACAAGTTAGAGCGAGTTTCAACGAGTGTGGTAAAACCAAAATCAAAGTAATTACTTTGGCCAATCAAAAAGGACGGAGACAATCCAGTAAACCAATCAAAACTCGAAGTAATTACACGTAGCCGATACAAAGCGCGGGAAAATGTGCACGCGCGAGCCACGATTGGTTTTTGTTTCGCTTCTGATTGGTTGAGAAAGTGACGCGAGAACCTTAAACCAATCACTGAGTGAAGTAATGCAAAACCAAAGCAATTCGCTAATTACTTTCGACATTCAATTTAAAACAGC
>AY313538.1_Montipora_turtlensis_V52.3
GCACGAGTGCAGGTGAGATTGAGTCTTATAACAATACTAGCACAAAGACAAATTAAAGACAATCTCTGAACGTTAAACTTTGCAGAACAGTTCTTCCAACAATGACCTGTTCAGCGAAGCTCAACCGTTTTCGGGGGAGAGTAGAGAAACTGGACGTAAGGCATTTCAATGGTCG----------------------------GCGCCAGCTAAGCTAAGAGC-----------------------------AATAATTTTCCTGGTTAACTTCCGCCGATTGGCTAAATAGTTAGTCATGAGTTTTGTTT--------------------------------------------------------------------------------------------------------------------------------------------------------------------------------------------------------------------------------------------------------------------CGCGCGAGCCACGATTGGTTTTTGTTTCGCTTCTGATTGGTTGAAAAAGTGGCGCGAGAACTTTGAACCAATCACTAAGTGAAGTAATGCAAAACCAAAGCAATTCGCTAATTACTTTCGACATTCAATTTAAAACAGC
>AY313453.1_Montipora_sp._2-MVO-2003_V85.2
GCACGAGTGCAGGTGAGATTGAGTCTTATAACAATACTAGCACAAAGACAAATTAAAGACAATCTCTGAACGTTAAACTTTGCAGAACAGTTCTTCCAACAATGACCTGTTCAGCGAAGCTCAACCGTTTTCGGGGGAGAGTAGAGAAACTGGACGTAAGGCATTTCAATGGTCG----------------------------GCGCCAGCTAAGCTAAGAGC-----------------------------AATAATTTTCCTGGTTAACTTCCGCCGATTGGCTAAATAGTTAGTCATGAGTTTTGTTT--------------------------------------------------------------------------------------------------------------------------------------------------------------------------------------------------------------------------------------------------------------------CGCGCGAGCCACGATTGGTTTTTGTTTCGCTTCTGATTGGTTGAAAAAGTGGCGCGAGAACTTTAAACCAATCACTAAGTGAAGTAATGCAAAACCAAAGCAATTCGCTAATTACTTTCGACATTCAATTTAAAACAGC
>AY313458.1_Montipora_altasepta_V85.1
GCACGAGTGCAGGTGAGATTGAGTCTTATAACAATACTAGCACAAAGACAAATTAAAGACAATCTCTGAACGTTAAACTTTGCAGAACAGTTCTTCCAACGATGACCTGTTCAGCGAAGCTCAACCGTTTTCGGGGGAGAGTAGAGAAACTGGACGTAAGGCATTTCAATGGTCG----------------------------GCGCCAGCTAAGCTAAGAGC-----------------------------AATAATTTTCCTGGTTAACTTCCGCCGATTGGCTAAATAGTTAGTCATGAGTTTTGTTT--------------------------------------------------------------------------------------------------------------------------------------------------------------------------------------------------------------------------------------------------------------------CGCGCGAGCCACGATTGGTTTTTGTTTCGCTTCTGATTGGTTGAAAAAGTGGCGCGAGAACTTTAAACCAATCACTAAGTGAAGTAACGCAAAACCAAAGCAATTCGCCAATTACTTTCGACATTCAATTTAAAACAAC
>AY313545.1_Montipora_delicatula_V25
GCACGAGTGCAGGTGAGATTGAGTCTTATAACAATACTAGCACAAAGACAAATCAAAGACAATCTCTGAACGTTAAACTTTGCAGCACAGTTCTTCCAACAATGACCTGTTTAGCGAAGCTCAACCGTTTTCGGGGGAGAGTAGAGAAACTGGACATAAGGCATTTCAATGGTCGCTCATGTTTGTCCGCTTTCTTGCTCTTAGCGCCAGCTGTACTCAGTTGTTTTTTTTTCTTACACCGATTGTCTCGTTAATAATTTTCCTGGTTAACTTCCGCCGATTGGCTAAATAGTTAGTCATGAGTTTTGTTT--------------------------------------------------------------------------------------------------------------------------------------------------------------------------------------------------------------------------------------------------------------------CGCGCGAGCCACGATTGGTTTTTATTTCGCTTCTGATTGGTTGAAAAAGTGGCGCGAGAACTTTAAACCAATCACTTAGGGAAGTAACGCAAAACCAAAGCAATTCGGTAATTACTTTCGACATTCAATTTAAAACAAC
